# Supplementary material for: 1,3,5-Triaza­adamantan-7-amine
Source: Acta Crystallogr Sect E Struct Rep Online. 2010 Sep 25;66(Pt 10):o2637. doi: 10.1107/S1600536810037657 (PMC2983202; doi:10.1107/S1600536810037657)
Supplement: Supplementary file 1 [file e-66-o2637-sup1.cif]

##############################################################################
###                                                                        ###
###        Electronic paper (Acta Crystallographica Section E)             ###
###                                                                        ###
##############################################################################
#                                                                            #
# This CIF contains the data in a paper accepted for publication in Acta     #
# Crystallographica Section E. It conforms to the requirements of Notes      #
# for Authors for Section E, and has been peer reviewed under the auspices   #
# of the IUCr Commission on Journals.                                        #
#                                                                            #
# Full details of the Crystallographic Information File format               #
# are given in the paper "The Crystallographic Information File (CIF):       #
# a New Standard Archive File for Crystallography" by S. R. Hall, F. H.      #
# Allen and I. D. Brown [Acta Cryst. (1991), A47, 655-685].                  #
#                                                                            #
# The current version of the core CIF dictionary is obtainable from          #
# ftp://ftp.iucr.org/pub/cif_core.dic. The current version number is 2.4.    #
#                                                                            #
# Software is freely available for graphical display of the structure(s) in  #
# this CIF.  For information consult the CIF home page http://www.iucr.org/  #
# cif/home.html                                                              #
#                                                                            #
# This file may be used for bona fide research purposes within the           #
# scientific community so long as proper attribution is given to the journal # 
# article from which it was obtained.                                        #
#                                                                            #
##############################################################################
                                             
data_I
_audit_creation_method     SHELXL-97
_chemical_name_systematic
;
1,3,5-Triazaadamantan-7-amine
;
_chemical_name_common     ?
_chemical_formula_moiety     'C7 H14 N4'
_chemical_formula_sum     'C7 H14 N4'
_chemical_formula_iupac     'C7 H14 N4'
_chemical_formula_weight     154.22
_chemical_melting_point     ?
_symmetry_cell_setting     tetragonal
_symmetry_space_group_name_H-M     'P 42/n'
_symmetry_space_group_name_Hall     '-P 4bc'
loop_
    _symmetry_equiv_pos_as_xyz
    'x, y, z'
    '-x+1/2, -y+1/2, z'
    '-y, x+1/2, z+1/2'
    'y+1/2, -x, z+1/2'
    '-x, -y, -z'
    'x-1/2, y-1/2, -z'
    'y, -x-1/2, -z-1/2'
    '-y-1/2, x, -z-1/2'
_cell_length_a     15.5402(8)
_cell_length_b     15.5402(8)
_cell_length_c     6.5074(7)
_cell_angle_alpha     90.00
_cell_angle_beta     90.00
_cell_angle_gamma     90.00
_cell_volume     1571.5(2)
_cell_formula_units_Z     8
_cell_measurement_reflns_used     4624
_cell_measurement_theta_min     2.62
_cell_measurement_theta_max     28.23
_cell_measurement_temperature     150(2)
_exptl_crystal_description     columnar
_exptl_crystal_colour     colourless
_exptl_crystal_size_max     0.32
_exptl_crystal_size_mid     0.24
_exptl_crystal_size_min     0.15
_exptl_crystal_density_diffrn     1.304
_exptl_crystal_density_meas     ?
_exptl_crystal_density_method     'not measured'
_exptl_crystal_F_000     672
_exptl_absorpt_coefficient_mu     0.085
_exptl_absorpt_correction_type     numerical
_exptl_absorpt_process_details     '(SADABS; Sheldrick, 2008a)'
_exptl_absorpt_correction_T_min     0.9732
_exptl_absorpt_correction_T_max     0.9873
_exptl_special_details
;
;
_diffrn_ambient_temperature     150(2)
_diffrn_radiation_type     MoK\a
_diffrn_radiation_wavelength     0.71073
_diffrn_radiation_source     'fine-focus sealed tube'
_diffrn_radiation_monochromator     graphite
_diffrn_measurement_device_type     'Bruker APEXII'
_diffrn_measurement_method     \w/2\q-scans
_diffrn_detector_area_resol_mean     83.33
_diffrn_reflns_number     15555
_diffrn_reflns_av_R_equivalents     0.0317
_diffrn_reflns_av_sigmaI/netI     0.0174
_diffrn_reflns_theta_min     1.85
_diffrn_reflns_theta_max     28.32
_diffrn_reflns_theta_full     28.32
_diffrn_measured_fraction_theta_max     0.999
_diffrn_measured_fraction_theta_full     0.999
_diffrn_reflns_limit_h_min     -20
_diffrn_reflns_limit_h_max     20
_diffrn_reflns_limit_k_min     -19
_diffrn_reflns_limit_k_max     20
_diffrn_reflns_limit_l_min     -8
_diffrn_reflns_limit_l_max     8
_refine_special_details
;
Refinement of <i>F</i>^2^ against ALL reflections. The weighted <i>R</i>-factor
<i>wR</i> and goodness of fit <i>S</i> are based on <i>F</i>^2^, conventional
<i>R</i>-factors <i>R</i> are based on <i>F</i>, with <i>F</i> set to zero for
negative <i>F</i>^2^. The threshold expression of <i>F</i>^2^ >
\s(<i>F</i>^2^) is used only for calculating <i>R</i>-factors(gt) <i>etc</i>.
and is not relevant to the choice of reflections for refinement.
<i>R</i>-factors based on <i>F</i>^2^ are statistically about twice as large
as those based on <i>F</i>, and <i>R</i>- factors based on ALL data will be
even larger.
The amino H atoms were located from a difference Fourier map and included with
refined coordinates and thermal parameters tied to that of N11. All other H
atoms were included in geometrically calculated positions with thermal
parameters tied to that of the carbon to which they are bonded.
;
_reflns_number_total     1960
_reflns_number_gt     1662
_reflns_threshold_expression     >2sigma(I)
_refine_ls_structure_factor_coef     Fsqd
_refine_ls_matrix_type     full
_refine_ls_R_factor_all     0.0457
_refine_ls_R_factor_gt     0.0385
_refine_ls_wR_factor_gt     0.1180
_refine_ls_wR_factor_ref     0.1219
_refine_ls_goodness_of_fit_ref     1.518
_refine_ls_restrained_S_all     1.518
_refine_ls_number_reflns     1960
_refine_ls_number_parameters     106
_refine_ls_number_restraints     0
_refine_ls_hydrogen_treatment     mixed
_refine_ls_weighting_scheme     calc
_refine_ls_weighting_details
                 'calc w=1/[\s^2^(Fo^2^)+(0.0560P)^2^] where P=(Fo^2^+2Fc^2^)/3'
_atom_sites_solution_hydrogens     geom
_atom_sites_solution_primary     direct
_atom_sites_solution_secondary     difmap
_refine_ls_shift/su_max     0.035
_refine_ls_shift/su_mean     0.004
_refine_diff_density_max     0.280
_refine_diff_density_min     -0.170
_refine_ls_extinction_method     none
_refine_ls_extinction_coef     ?
loop_
    _atom_type_symbol
    _atom_type_description
    _atom_type_scat_dispersion_real
    _atom_type_scat_dispersion_imag
    _atom_type_scat_source
    'C' 'C' 0.0033 0.0016
                         'International Tables Vol C Tables 4.2.6.8 and 6.1.1.4'
    'H' 'H' 0.0000 0.0000
                         'International Tables Vol C Tables 4.2.6.8 and 6.1.1.4'
    'N' 'N' 0.0061 0.0033
                         'International Tables Vol C Tables 4.2.6.8 and 6.1.1.4'
_computing_data_collection     'APEX2 (Bruker, 2005)'
_computing_cell_refinement     'SAINT (Bruker, 2005)'
_computing_data_reduction     'SAINT (Bruker, 2005)'
_computing_structure_solution     'SHELXS97 (Sheldrick, 2008b)'
_computing_structure_refinement     'SHELXL97 (Sheldrick, 2008b)'
_computing_molecular_graphics
;
XP (Sheldrick, 2008b) and POV-RAY (Cason, 2003)
;
_computing_publication_material
;
XCIF (Sheldrick, 2008b) and publCIF (Westrip, 2010)
;
loop_
    _atom_site_type_symbol
    _atom_site_label
    _atom_site_fract_x
    _atom_site_fract_y
    _atom_site_fract_z
    _atom_site_U_iso_or_equiv
    _atom_site_adp_type
    _atom_site_calc_flag
    _atom_site_refinement_flags
    _atom_site_occupancy
    _atom_site_disorder_assembly
    _atom_site_disorder_group
    N N1 0.62365(6) 0.43256(6) 0.53674(13) 0.0254(2) Uani d . 1 . .
    C C2 0.62425(7) 0.48052(7) 0.73108(16) 0.0269(3) Uani d . 1 . .
    H H2A 0.6191 0.4393 0.8464 0.032 Uiso calc R 1 . .
    H H2B 0.5734 0.5189 0.7352 0.032 Uiso calc R 1 . .
    N N3 0.70245(6) 0.53264(6) 0.76040(12) 0.0251(2) Uani d . 1 . .
    C C4 0.77644(8) 0.47390(7) 0.75022(15) 0.0304(3) Uani d . 1 . .
    H H4A 0.7729 0.4328 0.8661 0.037 Uiso calc R 1 . .
    H H4B 0.8300 0.5077 0.7673 0.037 Uiso calc R 1 . .
    N N5 0.78167(6) 0.42511(6) 0.55650(14) 0.0283(2) Uani d . 1 . .
    C C6 0.78851(7) 0.48753(7) 0.38591(16) 0.0251(2) Uani d . 1 . .
    H H6A 0.7917 0.4560 0.2539 0.030 Uiso calc R 1 . .
    H H6B 0.8422 0.5212 0.4014 0.030 Uiso calc R 1 . .
    C C7 0.71110(6) 0.54920(6) 0.38172(14) 0.0199(2) Uani d . 1 . .
    C C8 0.62901(7) 0.49473(7) 0.36610(16) 0.0243(2) Uani d . 1 . .
    H H8A 0.5781 0.5329 0.3692 0.029 Uiso calc R 1 . .
    H H8B 0.6287 0.4634 0.2337 0.029 Uiso calc R 1 . .
    C C9 0.70056(7) 0.37757(7) 0.53292(17) 0.0297(3) Uani d . 1 . .
    H H9A 0.6961 0.3346 0.6448 0.036 Uiso calc R 1 . .
    H H9B 0.7020 0.3458 0.4010 0.036 Uiso calc R 1 . .
    C C10 0.70855(7) 0.59524(6) 0.59025(14) 0.0222(2) Uani d . 1 . .
    H H10A 0.7613 0.6303 0.6070 0.027 Uiso calc R 1 . .
    H H10B 0.6584 0.6344 0.5947 0.027 Uiso calc R 1 . .
    N N11 0.71492(6) 0.61249(6) 0.21797(14) 0.0255(2) Uani d . 1 . .
    H H11A 0.7093(8) 0.5886(8) 0.0929(19) 0.031 Uiso d . 1 . .
    H H11B 0.7652(9) 0.6402(9) 0.2292(18) 0.031 Uiso d . 1 . .
loop_
    _atom_site_aniso_label
    _atom_site_aniso_U_11
    _atom_site_aniso_U_22
    _atom_site_aniso_U_33
    _atom_site_aniso_U_12
    _atom_site_aniso_U_13
    _atom_site_aniso_U_23
    N1 0.0272(5) 0.0259(5) 0.0232(4) -0.0056(3) 0.0002(3) -0.0014(3)
    C2 0.0300(6) 0.0293(6) 0.0213(5) -0.0041(4) 0.0042(4) 0.0000(4)
    N3 0.0312(5) 0.0259(5) 0.0181(4) -0.0026(4) -0.0029(3) 0.0000(3)
    C4 0.0318(6) 0.0313(6) 0.0282(6) 0.0007(5) -0.0092(4) 0.0038(4)
    N5 0.0273(5) 0.0244(5) 0.0332(5) 0.0036(3) -0.0004(4) 0.0017(4)
    C6 0.0224(5) 0.0244(5) 0.0285(5) 0.0022(4) 0.0039(4) -0.0012(4)
    C7 0.0200(5) 0.0217(5) 0.0179(5) 0.0001(4) 0.0004(3) -0.0009(3)
    C8 0.0238(5) 0.0294(6) 0.0198(5) -0.0038(4) -0.0027(4) -0.0024(4)
    C9 0.0364(7) 0.0216(6) 0.0312(6) -0.0017(4) 0.0015(4) -0.0014(4)
    C10 0.0249(5) 0.0216(5) 0.0202(5) -0.0003(4) -0.0017(4) -0.0019(4)
    N11 0.0300(5) 0.0274(5) 0.0191(4) -0.0016(4) 0.0006(3) 0.0009(3)
_geom_special_details
;
All e.s.d.'s (except the e.s.d. in the dihedral angle between two l.s. planes)
are estimated using the full covariance matrix. The cell e.s.d.'s are taken
into account individually in the estimation of e.s.d.'s in distances, angles
and torsion angles; correlations between e.s.d.'s in cell parameters are only
used when they are defined by crystal symmetry. An approximate (isotropic)
treatment of cell e.s.d.'s is used for estimating e.s.d.'s involving l.s.
planes.
;
loop_
    _geom_bond_atom_site_label_1
    _geom_bond_atom_site_label_2
    _geom_bond_site_symmetry_2
    _geom_bond_distance
    _geom_bond_publ_flag
    N1 C2 . 1.4679(13) ?
    N1 C9 . 1.4695(15) ?
    N1 C8 . 1.4742(13) ?
    C2 N3 . 1.4729(14) ?
    C2 H2A . 0.9900 ?
    C2 H2B . 0.9900 ?
    N3 C4 . 1.4696(14) ?
    N3 C10 . 1.4769(12) ?
    C4 N5 . 1.4733(13) ?
    C4 H4A . 0.9900 ?
    C4 H4B . 0.9900 ?
    N5 C9 . 1.4691(14) ?
    N5 C6 . 1.4780(13) ?
    C6 C7 . 1.5383(14) ?
    C6 H6A . 0.9900 ?
    C6 H6B . 0.9900 ?
    C7 N11 . 1.4514(12) ?
    C7 C10 . 1.5346(13) ?
    C7 C8 . 1.5343(14) ?
    C8 H8A . 0.9900 ?
    C8 H8B . 0.9900 ?
    C9 H9A . 0.9900 ?
    C9 H9B . 0.9900 ?
    C10 H10A . 0.9900 ?
    C10 H10B . 0.9900 ?
    N11 H11A . 0.898(12) ?
    N11 H11B . 0.895(14) ?
loop_
    _geom_angle_atom_site_label_1
    _geom_angle_atom_site_label_2
    _geom_angle_atom_site_label_3
    _geom_angle_site_symmetry_1
    _geom_angle_site_symmetry_3
    _geom_angle
    _geom_angle_publ_flag
    C2 N1 C9 . . 107.74(8) ?
    C2 N1 C8 . . 108.41(8) ?
    C9 N1 C8 . . 108.81(8) ?
    N1 C2 N3 . . 113.33(8) ?
    N1 C2 H2A . . 108.9 ?
    N3 C2 H2A . . 108.9 ?
    N1 C2 H2B . . 108.9 ?
    N3 C2 H2B . . 108.9 ?
    H2A C2 H2B . . 107.7 ?
    C4 N3 C2 . . 107.35(8) ?
    C4 N3 C10 . . 108.97(8) ?
    C2 N3 C10 . . 108.54(8) ?
    N3 C4 N5 . . 113.67(8) ?
    N3 C4 H4A . . 108.8 ?
    N5 C4 H4A . . 108.8 ?
    N3 C4 H4B . . 108.8 ?
    N5 C4 H4B . . 108.8 ?
    H4A C4 H4B . . 107.7 ?
    C9 N5 C4 . . 107.51(9) ?
    C9 N5 C6 . . 108.26(8) ?
    C4 N5 C6 . . 107.99(8) ?
    N5 C6 C7 . . 111.46(8) ?
    N5 C6 H6A . . 109.3 ?
    C7 C6 H6A . . 109.3 ?
    N5 C6 H6B . . 109.3 ?
    C7 C6 H6B . . 109.3 ?
    H6A C6 H6B . . 108.0 ?
    N11 C7 C10 . . 109.53(8) ?
    N11 C7 C8 . . 111.06(8) ?
    C10 C7 C8 . . 107.12(8) ?
    N11 C7 C6 . . 113.78(8) ?
    C10 C7 C6 . . 107.16(8) ?
    C8 C7 C6 . . 107.92(8) ?
    N1 C8 C7 . . 111.01(8) ?
    N1 C8 H8A . . 109.4 ?
    C7 C8 H8A . . 109.4 ?
    N1 C8 H8B . . 109.4 ?
    C7 C8 H8B . . 109.4 ?
    H8A C8 H8B . . 108.0 ?
    N5 C9 N1 . . 113.80(9) ?
    N5 C9 H9A . . 108.8 ?
    N1 C9 H9A . . 108.8 ?
    N5 C9 H9B . . 108.8 ?
    N1 C9 H9B . . 108.8 ?
    H9A C9 H9B . . 107.7 ?
    N3 C10 C7 . . 110.95(8) ?
    N3 C10 H10A . . 109.4 ?
    C7 C10 H10A . . 109.5 ?
    N3 C10 H10B . . 109.4 ?
    C7 C10 H10B . . 109.5 ?
    H10A C10 H10B . . 108.0 ?
    C7 N11 H11A . . 112.4(8) ?
    C7 N11 H11B . . 107.6(8) ?
    H11A N11 H11B . . 110.9(11) ?
loop_
    _geom_torsion_atom_site_label_1
    _geom_torsion_atom_site_label_2
    _geom_torsion_atom_site_label_3
    _geom_torsion_atom_site_label_4
    _geom_torsion_site_symmetry_1
    _geom_torsion_site_symmetry_2
    _geom_torsion_site_symmetry_3
    _geom_torsion_site_symmetry_4
    _geom_torsion
    _geom_torsion_publ_flag
    C9 N1 C2 N3 . . . . 57.51(11) ?
    C8 N1 C2 N3 . . . . -60.09(11) ?
    N1 C2 N3 C4 . . . . -57.78(11) ?
    N1 C2 N3 C10 . . . . 59.87(11) ?
    C2 N3 C4 N5 . . . . 57.63(11) ?
    C10 N3 C4 N5 . . . . -59.73(11) ?
    N3 C4 N5 C9 . . . . -57.06(12) ?
    N3 C4 N5 C6 . . . . 59.55(12) ?
    C9 N5 C6 C7 . . . . 57.55(11) ?
    C4 N5 C6 C7 . . . . -58.57(11) ?
    N5 C6 C7 N11 . . . . 179.47(8) ?
    N5 C6 C7 C10 . . . . 58.25(10) ?
    N5 C6 C7 C8 . . . . -56.81(10) ?
    C2 N1 C8 C7 . . . . 59.04(11) ?
    C9 N1 C8 C7 . . . . -57.88(10) ?
    N11 C7 C8 N1 . . . . -177.96(8) ?
    C10 C7 C8 N1 . . . . -58.39(10) ?
    C6 C7 C8 N1 . . . . 56.69(10) ?
    C4 N5 C9 N1 . . . . 56.62(11) ?
    C6 N5 C9 N1 . . . . -59.81(11) ?
    C2 N1 C9 N5 . . . . -57.07(11) ?
    C8 N1 C9 N5 . . . . 60.27(11) ?
    C4 N3 C10 C7 . . . . 58.16(11) ?
    C2 N3 C10 C7 . . . . -58.45(11) ?
    N11 C7 C10 N3 . . . . 178.59(8) ?
    C8 C7 C10 N3 . . . . 58.05(10) ?
    C6 C7 C10 N3 . . . . -57.55(10) ?
loop_
    _geom_hbond_atom_site_label_D
    _geom_hbond_atom_site_label_H
    _geom_hbond_atom_site_label_A
    _geom_hbond_site_symmetry_A
    _geom_hbond_distance_DH
    _geom_hbond_distance_HA
    _geom_hbond_distance_DA
    _geom_hbond_angle_DHA
    N11 H11A N3 1_554 0.898(12) 2.335(13) 3.2316(13) 176.0(12)
    N11 H11B N11 8_756 0.895(14) 2.253(14) 3.1465(14) 175.2(11)
data_global
_journal_date_recd_electronic     2010-09-16
_journal_date_accepted     2010-09-20
_journal_name_full     'Acta Crystallographica, Section E'
_journal_year     2010
_journal_volume     66
_journal_issue     10
_journal_page_first     o2637
_journal_page_last     o2637
_journal_paper_category     QO
_journal_coeditor_code     CV2767
loop_
    _publ_contact_author_name
    _publ_contact_author_address
    _publ_contact_author_email
    _publ_contact_author_fax
    _publ_contact_author_phone
    'Allen G. Oliver'
;
University of Notre Dame
Department of Chemistry and Biochemistry
251 Nieuwland Science Hall
Notre Dame, IN 46556-5670
USA
;
 aoliver2@nd.edu '+1 574 631 6992' '+1 574 631 5935'
    'McIndoe, J. Scott'
;
Department of Chemistry
University of Victoria
P.O. Box 3065
Victoria, BC V8W 3V6
Canada
;
 mcindoe@uvic.ca '+1 250 721 7147' '+1 250 721 7181'
_publ_section_title
;
1,3,5-Triazaadamantan-7-amine
;
loop_
    _publ_author_name
    _publ_author_address
    'Thomson, Jaclyn'
;
Department of Chemistry
University of Victoria
PO Box 3065
Victoria, BC V8W 3V6
Canada
;
    'Chisholm, Danielle M.'
;
Department of Chemistry
University of Victoria
PO Box 3065
Victoria, BC V8W 3V6
Canada
;
    'Oliver, Allen G.'
;
University of Notre Dame
Department of Chemistry and Biochemistry
251 Nieuwland Science Hall
Notre Dame, IN 46556-5670
USA
;
    'McIndoe, J. Scott'
;
Department of Chemistry
University of Victoria
PO Box 3065
Victoria, BC V8W 3V6
Canada
;
