# Supplementary material for: 1,3,5-Triaza­adamantan-7-amine
Source: Acta Crystallogr Sect E Struct Rep Online. 2010 Sep 25;66(Pt 10):o2637. doi: 10.1107/S1600536810037657 (PMC2983202; doi:10.1107/S1600536810037657)
Supplement: Supplementary file 2 [file e-66-o2637-Isup2.hkl]

# 
# h,k,l, Fc-squared, Fo-squared, sigma(Fo-squared) and status flag 
# 
data_I
_shelx_title ' xsc07018 in P4(2)/n' 
_shelx_refln_list_code          4 
_shelx_F_calc_maximum      193.53 
_exptl_crystal_F_000       672.00 
_reflns_d_resolution_high  0.7491 
 
loop_ 
 _symmetry_equiv_pos_as_xyz 
 'x, y, z' 
 '-x+1/2, -y+1/2, z' 
 '-y, x+1/2, z+1/2' 
 'y+1/2, -x, z+1/2' 
 '-x, -y, -z' 
 'x-1/2, y-1/2, -z' 
 'y, -x-1/2, -z-1/2' 
 '-y-1/2, x, -z-1/2' 
 
_cell_length_a    15.5402 
_cell_length_b    15.5402 
_cell_length_c     6.5074 
_cell_angle_alpha  90.000 
_cell_angle_beta   90.000 
_cell_angle_gamma  90.000 
 
_shelx_F_squared_multiplier     1.000 
 
loop_ 
 _refln_index_h 
 _refln_index_k 
 _refln_index_l 
 _refln_F_squared_calc 
 _refln_F_squared_meas 
 _refln_F_squared_sigma 
 _refln_observed_status 
   1   1   0        0.58       -1.25      1.25 o 
   0   2   0       37.81       33.40      0.81 o 
   2   2   0    37451.97    35433.85    398.21 o 
  -1   3   0     6022.72     6017.84     46.06 o 
   1   3   0    14537.69    14273.81    210.94 o 
   3   3   0     3726.62     3870.78     32.53 o 
  -2   4   0     4162.94     4313.62     33.56 o 
   0   4   0     2649.97     2503.46     21.38 o 
   2   4   0     1750.65     1830.95     15.94 o 
   4   4   0     4666.79     4510.98     35.08 o 
  -3   5   0     6733.25     6484.04     46.76 o 
  -1   5   0       59.75       55.71      1.41 o 
   1   5   0      523.67      461.02      4.98 o 
   3   5   0     4926.86     4970.14     41.64 o 
   5   5   0       85.95      127.33      2.27 o 
  -4   6   0    17992.28    18834.84    165.17 o 
  -2   6   0     4092.74     4227.96     35.98 o 
   0   6   0      228.40      230.72      4.10 o 
   2   6   0     4561.55     4777.24     40.25 o 
   4   6   0     9803.02    10309.26    129.81 o 
   6   6   0      153.52      198.61      4.19 o 
  -5   7   0        2.98        1.38      0.52 o 
  -3   7   0      168.55      169.96      2.58 o 
  -1   7   0      509.14      424.54      5.20 o 
   1   7   0       86.68       72.61      1.81 o 
   3   7   0     4204.49     4285.11     36.56 o 
   5   7   0     3559.46     3656.47     33.82 o 
   7   7   0     1078.95     1201.83     15.81 o 
  -6   8   0     1865.23     2095.81     19.75 o 
  -4   8   0     3796.72     3903.08     31.34 o 
  -2   8   0     1024.27     1134.05     11.43 o 
   0   8   0      325.23      291.99      4.16 o 
   2   8   0     1040.42     1025.52     11.92 o 
   4   8   0      599.01      644.36      8.06 o 
   6   8   0      738.54      855.62     11.89 o 
   8   8   0       61.65       69.81      2.63 o 
  -7   9   0      175.60      171.18      4.04 o 
  -5   9   0       61.96       87.51      2.37 o 
  -3   9   0      636.08      610.45      7.35 o 
  -1   9   0      516.91      536.13      6.57 o 
   1   9   0      134.56      137.72      2.79 o 
   3   9   0      183.33      204.61      3.90 o 
   5   9   0     1649.85     1743.15     18.37 o 
   7   9   0       43.75       49.90      2.58 o 
   9   9   0        9.76       14.39      5.73 o 
  -8  10   0        5.51        4.99      1.26 o 
  -6  10   0        6.00        3.43      1.08 o 
  -4  10   0      332.52      355.15      5.77 o 
  -2  10   0       71.50       65.45      2.11 o 
   0  10   0     2860.16     2786.92     25.38 o 
   2  10   0      788.19      783.33      8.82 o 
   4  10   0       70.22       69.82      2.40 o 
   6  10   0      229.67      234.46     10.15 o 
   8  10   0       42.37       27.19      2.24 o 
  10  10   0        6.53        1.80      1.36 o 
  -9  11   0       27.86       34.72      2.79 o 
  -7  11   0      101.43       66.56      3.22 o 
  -5  11   0      181.46      171.07      4.62 o 
  -3  11   0       15.63       16.47      1.51 o 
  -1  11   0      136.57      137.58      3.13 o 
   1  11   0        6.64        6.42      1.16 o 
   3  11   0      150.40      142.86      3.55 o 
   5  11   0      346.24      341.34      6.95 o 
   7  11   0      360.88      366.76      7.43 o 
   9  11   0       77.24      111.00      3.70 o 
  11  11   0       33.04       13.96      2.52 o 
 -10  12   0       22.02       15.01      2.78 o 
  -8  12   0       54.60       40.17      3.47 o 
  -6  12   0      272.52      272.36      7.64 o 
  -4  12   0      318.14      295.55      6.37 o 
  -2  12   0      195.68      169.05      4.02 o 
   0  12   0     4022.24     3888.71     34.97 o 
   2  12   0     2633.98     2575.57     26.72 o 
   4  12   0      231.46      209.90      5.36 o 
   6  12   0      153.68      134.21      4.72 o 
   8  12   0      474.65      472.01      8.15 o 
  10  12   0      406.32      354.56      8.19 o 
  12  12   0        2.99        1.68      1.85 o 
 -11  13   0        0.19        2.84      1.72 o 
  -9  13   0      135.22      103.70      5.38 o 
  -7  13   0     1378.70     1294.27     21.59 o 
  -5  13   0      451.72      387.90     12.61 o 
  -3  13   0      490.98      466.66      8.19 o 
  -1  13   0      513.14      509.14      8.76 o 
   1  13   0      670.63      628.47     10.37 o 
   3  13   0      540.50      555.31      9.74 o 
   5  13   0      764.52      713.49     11.73 o 
   7  13   0      166.54      116.45      4.32 o 
   9  13   0       28.62       45.21      3.25 o 
  11  13   0        0.22        2.55      1.92 o 
  13  13   0       11.19       14.74      3.10 o 
 -12  14   0        0.14       -0.81      1.84 o 
 -10  14   0        2.99       11.49      2.80 o 
  -8  14   0       19.57        6.22      2.18 o 
  -6  14   0       83.63       62.95      4.23 o 
  -4  14   0      622.23      617.95     12.71 o 
  -2  14   0      528.22      525.74      9.52 o 
   0  14   0      989.12      962.93     14.29 o 
   2  14   0     1259.12     1263.70     17.58 o 
   4  14   0        5.46        4.47      1.61 o 
   6  14   0      289.94      294.54      8.12 o 
   8  14   0      637.34      594.29     11.03 o 
  10  14   0        4.36       -1.23      1.68 o 
  12  14   0        1.05        0.46      1.94 o 
  14  14   0       37.14       45.44      4.88 o 
 -13  15   0      116.29      138.48      9.50 o 
 -11  15   0       41.58       41.34      5.98 o 
  -9  15   0       55.93       41.28      4.12 o 
  -7  15   0      269.24      250.00      8.12 o 
  -5  15   0      249.02      223.50      7.40 o 
  -3  15   0      101.57      103.88     11.34 o 
  -1  15   0     1081.80     1065.44     22.83 o 
   1  15   0      119.31      112.17      5.02 o 
   3  15   0      433.40      435.93      8.88 o 
   5  15   0      185.62      190.58      5.75 o 
   7  15   0       94.76      103.84      4.50 o 
   9  15   0        4.41        2.76      2.04 o 
  11  15   0       30.17       32.95      3.95 o 
  13  15   0       54.09       46.31      4.88 o 
 -12  16   0       10.88        8.34      3.08 o 
 -10  16   0       25.00       20.53      3.45 o 
  -8  16   0        6.41       14.25      2.97 o 
  -6  16   0       57.41       56.06      8.80 o 
  -4  16   0      106.48      112.93      7.33 o 
  -2  16   0      148.30      150.71      7.66 o 
   0  16   0       16.01       18.15      2.88 o 
   2  16   0      149.31      146.14      6.00 o 
   4  16   0       48.41       55.36      3.58 o 
   6  16   0       39.31       51.88      4.17 o 
   8  16   0       85.78       89.32      6.64 o 
  10  16   0       10.08        7.25      3.36 o 
  12  16   0        5.89        5.38      2.89 o 
 -11  17   0      721.77      761.82     21.47 o 
  -9  17   0       93.87      102.16      6.17 o 
  -7  17   0       13.90        8.27      2.81 o 
  -5  17   0       44.45       46.69      5.19 o 
  -3  17   0       23.79       20.91      3.94 o 
  -1  17   0      417.59      416.16     19.38 o 
   1  17   0     1091.55     1112.05     20.08 o 
   3  17   0      258.81      272.58     10.51 o 
   5  17   0       83.59       95.59      6.82 o 
   7  17   0      105.17      121.38      7.57 o 
   9  17   0        6.32        7.77      2.80 o 
  11  17   0       43.45       52.04      6.45 o 
 -10  18   0        0.16        0.43      2.52 o 
  -8  18   0        0.84       -0.16      2.09 o 
  -6  18   0       88.93       91.20      7.37 o 
  -4  18   0      266.69      297.14     11.89 o 
  -2  18   0       55.50       67.11      6.07 o 
   0  18   0       34.88       41.20      5.00 o 
   2  18   0       13.32       16.36      3.11 o 
   4  18   0      436.36      481.85     20.22 o 
   6  18   0      195.47      235.50     15.10 o 
   8  18   0       37.68       45.34      8.37 o 
  10  18   0       13.54       15.47      4.78 o 
  -7  19   0       88.62      115.03      8.25 o 
  -5  19   0       50.27       50.77     10.02 o 
  -3  19   0        4.08       -0.91      2.76 o 
  -1  19   0      209.67      213.89     14.73 o 
   1  19   0      375.09      407.68     20.22 o 
   3  19   0       47.14       48.71      5.77 o 
   5  19   0      507.43      521.07     30.18 o 
   7  19   0       13.38       26.22      7.24 o 
  -4  20   0      176.82      220.64     14.46 o 
  -2  20   0      286.77      302.23     18.25 o 
   0  20   0      132.98      157.55     13.27 o 
   2  20   0      135.17      137.62     12.69 o 
   4  20   0        3.38        4.26      3.53 o 
   0   1   1        0.61        0.25      0.24 o 
   1   1   1     3694.81     3700.66     22.75 o 
  -1   2   1     3906.61     3911.77     24.09 o 
   0   2   1    22061.09    21044.45    180.34 o 
   1   2   1      566.35      573.64      4.39 o 
   2   2   1      623.52      607.65      4.42 o 
  -2   3   1       99.85       88.98      1.16 o 
  -1   3   1     2940.66     2926.23     17.56 o 
   0   3   1     1124.32     1135.18      7.28 o 
   1   3   1      103.18      129.75      1.90 o 
   2   3   1      282.34      282.07      2.36 o 
   3   3   1      286.02      265.13      2.33 o 
  -3   4   1      756.33      745.61      5.52 o 
  -2   4   1      116.49       92.30      1.52 o 
  -1   4   1      286.27      278.28      2.43 o 
   0   4   1       51.65       57.48      0.92 o 
   1   4   1       24.57       29.68      0.70 o 
   2   4   1      770.05      838.67      5.77 o 
   3   4   1      309.51      284.73      2.57 o 
   4   4   1     2313.94     2437.45     15.16 o 
  -4   5   1     2125.01     2133.31     13.56 o 
  -3   5   1     1220.37     1254.00      8.90 o 
  -2   5   1       36.79       40.19      0.78 o 
  -1   5   1      697.41      749.49      5.28 o 
   0   5   1       76.54       64.99      1.06 o 
   1   5   1      211.53      233.96      2.21 o 
   2   5   1       63.85       59.47      1.13 o 
   3   5   1        5.05        5.10      0.52 o 
   4   5   1      150.20      196.84      2.62 o 
   5   5   1      766.75      735.26      5.57 o 
  -5   6   1       29.15       38.58      1.05 o 
  -4   6   1      346.53      397.80      4.53 o 
  -3   6   1      709.53      746.74      5.33 o 
  -2   6   1     1362.36     1420.75      9.05 o 
  -1   6   1        6.26       10.97      0.58 o 
   0   6   1      168.88      178.72      1.96 o 
   1   6   1      294.38      274.14      2.58 o 
   2   6   1       43.41       51.68      1.02 o 
   3   6   1       85.21      102.79      1.62 o 
   4   6   1      586.70      639.75      5.03 o 
   5   6   1      278.86      311.70      3.75 o 
   6   6   1     3122.08     3290.53     21.85 o 
  -6   7   1      517.44      538.23      4.69 o 
  -5   7   1       22.46       23.53      0.80 o 
  -4   7   1        0.04        0.07      0.40 o 
  -3   7   1       14.32       17.07      0.77 o 
  -2   7   1      160.11      141.35      1.88 o 
  -1   7   1      204.48      205.02      2.39 o 
   0   7   1       31.13       30.07      0.89 o 
   1   7   1       97.57       86.10      1.39 o 
   2   7   1      259.02      255.90      2.59 o 
   3   7   1     1002.19     1031.47      7.74 o 
   4   7   1      122.25      155.83      2.15 o 
   5   7   1      525.76      587.21      4.93 o 
   6   7   1     1209.14     1235.77      8.89 o 
   7   7   1       33.39       30.10      1.29 o 
  -7   8   1       40.70       38.15      1.26 o 
  -6   8   1      127.05      139.52      2.02 o 
  -5   8   1     1538.04     1586.73     12.87 o 
  -4   8   1      657.08      716.11      6.02 o 
  -3   8   1       43.60       57.72      1.21 o 
  -2   8   1      344.00      371.80      3.68 o 
  -1   8   1       67.60       75.12      1.69 o 
   0   8   1       13.16       13.19      0.76 o 
   1   8   1      426.75      424.43      3.78 o 
   2   8   1        2.96        3.41      0.51 o 
   3   8   1        5.09        4.28      0.53 o 
   4   8   1       46.19       38.10      1.18 o 
   5   8   1       91.77       81.21      1.57 o 
   6   8   1      624.11      630.78      5.41 o 
   7   8   1      114.73      123.55      2.18 o 
   8   8   1       14.78       15.07      1.00 o 
  -8   9   1       16.55       16.24      1.19 o 
  -7   9   1       30.85       29.19      1.40 o 
  -6   9   1       10.08       11.09      0.97 o 
  -5   9   1      162.52      174.31      2.41 o 
  -4   9   1        8.13        7.55      0.65 o 
  -3   9   1       85.51       88.84      1.62 o 
  -2   9   1       47.56       52.19      1.34 o 
  -1   9   1       11.80       12.03      0.79 o 
   0   9   1        0.35       -0.03      0.47 o 
   1   9   1       34.85       38.94      1.21 o 
   2   9   1        3.48        4.80      0.62 o 
   3   9   1       54.39       67.08      1.52 o 
   4   9   1        0.91        0.55      0.54 o 
   5   9   1      100.82      118.32      2.06 o 
   6   9   1        0.06        0.27      0.53 o 
   7   9   1        0.05       -0.52      0.61 o 
   8   9   1      151.58      156.80      3.04 o 
   9   9   1       32.06       32.25      1.57 o 
  -9  10   1       14.68       15.19      1.27 o 
  -8  10   1       18.57       17.56      1.39 o 
  -7  10   1       54.72       63.34      2.11 o 
  -6  10   1       51.44       46.92      1.67 o 
  -5  10   1      132.42      135.64      2.56 o 
  -4  10   1      399.89      436.98      5.16 o 
  -3  10   1        0.04        0.33      0.51 o 
  -2  10   1      136.64      131.35      2.26 o 
  -1  10   1      284.76      275.16      3.27 o 
   0  10   1      312.83      310.14      3.50 o 
   1  10   1        3.98        4.40      0.66 o 
   2  10   1      191.45      191.44      2.97 o 
   3  10   1        0.15        0.91      0.58 o 
   4  10   1       80.69       80.53      1.85 o 
   5  10   1       10.48       13.53      0.97 o 
   6  10   1      394.09      416.49      5.12 o 
   7  10   1       85.30       84.48      2.22 o 
   8  10   1       49.81       41.38      2.07 o 
   9  10   1        0.06        1.71      0.93 o 
  10  10   1        5.06        6.33      1.20 o 
 -10  11   1        1.21       -0.74      1.06 o 
  -9  11   1       55.28       72.99      2.61 o 
  -8  11   1       36.44       43.54      1.96 o 
  -7  11   1       18.08       20.34      1.46 o 
  -6  11   1       36.28       36.15      1.62 o 
  -5  11   1      209.96      187.72      3.33 o 
  -4  11   1       30.51       33.42      1.56 o 
  -3  11   1      163.08      162.64      2.76 o 
  -2  11   1       91.25       93.91      2.08 o 
  -1  11   1       36.83       38.92      1.45 o 
   0  11   1        7.46        9.41      0.83 o 
   1  11   1      115.25      106.23      2.16 o 
   2  11   1        0.00        0.04      0.63 o 
   3  11   1      241.84      243.38      3.82 o 
   4  11   1        3.32        3.54      0.78 o 
   5  11   1      150.61      146.18      3.05 o 
   6  11   1      117.20      127.39      2.80 o 
   7  11   1      269.53      228.25      4.31 o 
   8  11   1      203.75      191.43      4.39 o 
   9  11   1      129.81      142.22      3.66 o 
  10  11   1        0.00       -0.91      0.91 o 
  11  11   1        0.14       -0.08      0.97 o 
 -11  12   1        6.83       13.98      1.77 o 
 -10  12   1       21.13       10.33      1.73 o 
  -9  12   1        0.05        1.58      1.00 o 
  -8  12   1       21.68       16.67      1.49 o 
  -7  12   1        0.04        0.67      0.89 o 
  -6  12   1      147.95      152.74      3.42 o 
  -5  12   1        0.53        0.91      0.94 o 
  -4  12   1       27.18       27.76      1.54 o 
  -3  12   1      129.24      112.81      2.72 o 
  -2  12   1      181.43      170.83      3.51 o 
  -1  12   1      337.73      315.56      4.57 o 
   0  12   1     1500.33     1499.55     12.85 o 
   1  12   1       83.18       79.92      2.00 o 
   2  12   1      423.59      431.34      4.97 o 
   3  12   1        4.06        5.02      0.95 o 
   4  12   1        4.22        6.18      0.97 o 
   5  12   1       52.94       55.76      2.10 o 
   6  12   1       14.53       14.98      1.39 o 
   7  12   1       48.92       43.18      2.24 o 
   8  12   1       19.74       14.40      1.60 o 
   9  12   1        9.25        9.15      1.50 o 
  10  12   1        2.64        3.53      1.17 o 
  11  12   1        2.71        0.71      1.13 o 
  12  12   1       12.12       20.62      2.43 o 
 -12  13   1        0.67        0.33      1.26 o 
 -11  13   1        0.03        0.36      1.21 o 
 -10  13   1       43.54       46.02      2.61 o 
  -9  13   1       41.08       45.75      2.60 o 
  -8  13   1       46.25       50.95      2.55 o 
  -7  13   1      284.07      220.83      4.37 o 
  -6  13   1        7.55        6.93      1.23 o 
  -5  13   1      146.78      143.75      3.35 o 
  -4  13   1       37.24       36.59      1.77 o 
  -3  13   1        1.79        1.88      0.89 o 
  -2  13   1        8.86        8.85      1.68 o 
  -1  13   1      142.76      133.50      2.86 o 
   0  13   1       40.82       36.56      1.69 o 
   1  13   1       64.72       75.40      2.37 o 
   2  13   1       76.32       72.34      2.81 o 
   3  13   1       39.96       40.09      1.76 o 
   4  13   1        0.01        1.09      0.92 o 
   5  13   1       31.67       31.39      1.95 o 
   6  13   1       37.55       34.86      2.07 o 
   7  13   1      310.33      303.51      5.52 o 
   8  13   1       92.85       89.94      3.18 o 
   9  13   1        2.08       -0.40      1.16 o 
  10  13   1      128.85      127.25      3.67 o 
  11  13   1       16.57        8.00      1.61 o 
  12  13   1       72.04       74.18      3.33 o 
  13  13   1       18.92       16.85      2.07 o 
 -13  14   1       63.37       68.37      3.48 o 
 -12  14   1      109.74      111.48      4.97 o 
 -11  14   1        5.76        9.73      1.78 o 
 -10  14   1        0.18        0.72      1.40 o 
  -9  14   1       12.64        5.92      1.60 o 
  -8  14   1        0.22        0.54      1.25 o 
  -7  14   1      135.78      136.73      4.60 o 
  -6  14   1       92.28       99.64      3.08 o 
  -5  14   1      112.14      101.25      3.03 o 
  -4  14   1       67.95       67.30      2.80 o 
  -3  14   1       37.45       41.47      2.39 o 
  -2  14   1        8.18        6.58      1.26 o 
  -1  14   1      407.49      396.67      5.38 o 
   0  14   1       31.30       29.92      1.69 o 
   1  14   1       25.62       29.46      2.55 o 
   2  14   1      647.41      630.39      8.00 o 
   3  14   1       10.66       15.23      1.62 o 
   4  14   1        9.43       10.73      1.58 o 
   5  14   1      194.22      189.62      4.22 o 
   6  14   1       43.69       46.83      2.64 o 
   7  14   1       77.86       74.44      3.04 o 
   8  14   1      243.72      223.05      4.93 o 
   9  14   1       35.91       29.59      2.29 o 
  10  14   1       17.17       14.16      1.68 o 
  11  14   1       42.16       49.26      2.87 o 
  12  14   1       50.99       51.48      3.76 o 
  13  14   1       21.68       14.28      2.65 o 
  14  14   1       20.13       25.06      2.78 o 
 -14  15   1        9.67        9.42      2.44 o 
 -13  15   1       11.00        7.61      2.08 o 
 -12  15   1        1.17        0.86      1.71 o 
 -11  15   1        0.11       -0.61      1.48 o 
 -10  15   1       18.32       18.97      2.31 o 
  -9  15   1        0.26        0.69      1.32 o 
  -8  15   1       92.10       84.64      3.67 o 
  -7  15   1       77.84       77.35      3.43 o 
  -6  15   1        0.47        0.36      1.25 o 
  -5  15   1      336.53      320.11      6.64 o 
  -4  15   1        6.73        8.32      1.45 o 
  -3  15   1        5.87        5.70      1.19 o 
  -2  15   1       54.49       58.64      2.50 o 
  -1  15   1       58.21       65.62      2.81 o 
   0  15   1        0.23        3.02      1.20 o 
   1  15   1      393.40      399.71      6.25 o 
   2  15   1      141.29      148.27      4.26 o 
   3  15   1        4.00        4.86      1.38 o 
   4  15   1      120.23      120.05      6.16 o 
   5  15   1       93.95       90.50      3.49 o 
   6  15   1        0.17        0.78      1.36 o 
   7  15   1       33.58       29.56      2.21 o 
   8  15   1       56.08       57.49      2.88 o 
   9  15   1        4.58        3.69      1.42 o 
  10  15   1       40.12       38.95      2.70 o 
  11  15   1        0.60        0.23      1.32 o 
  12  15   1       20.53       16.31      2.12 o 
  13  15   1      104.75      110.52      4.69 o 
  14  15   1      113.33      144.41      6.57 o 
 -12  16   1       28.00       35.01      3.11 o 
 -11  16   1        4.76        3.86      1.79 o 
 -10  16   1        0.63       -1.30      1.38 o 
  -9  16   1        0.64        0.56      1.48 o 
  -8  16   1       12.79       17.42      2.24 o 
  -7  16   1       55.23       56.90      3.58 o 
  -6  16   1      111.31      112.48      4.37 o 
  -5  16   1       26.36       30.57      2.73 o 
  -4  16   1        6.86        5.67      1.52 o 
  -3  16   1      257.93      268.54      5.88 o 
  -2  16   1        2.25        0.77      1.25 o 
  -1  16   1       19.88       20.66      2.08 o 
   0  16   1      114.68      114.87      3.82 o 
   1  16   1      190.20      183.10      4.79 o 
   2  16   1        0.55        2.52      1.35 o 
   3  16   1       19.24       19.58      2.09 o 
   4  16   1       32.93       39.47      2.69 o 
   5  16   1       20.95       26.63      2.64 o 
   6  16   1      193.67      199.91      5.71 o 
   7  16   1       89.80       80.94      3.65 o 
   8  16   1       16.12       13.32      2.01 o 
   9  16   1       23.72       22.51      2.66 o 
  10  16   1       15.58       13.27      1.92 o 
  11  16   1       93.21       86.52      4.13 o 
  12  16   1       15.85       17.48      3.53 o 
 -11  17   1       54.32       52.04      4.78 o 
 -10  17   1        8.25        4.69      1.87 o 
  -9  17   1       35.95       45.22      3.27 o 
  -8  17   1       23.71       29.95      2.80 o 
  -7  17   1       13.20       15.35      3.03 o 
  -6  17   1        1.52        2.21      1.57 o 
  -5  17   1       15.31       13.41      3.33 o 
  -4  17   1       43.78       41.73      3.12 o 
  -3  17   1       70.03       77.39      5.64 o 
  -2  17   1       30.63       29.22      3.27 o 
  -1  17   1       77.75       76.64      4.46 o 
   0  17   1        1.25        0.41      1.60 o 
   1  17   1      321.29      335.77     10.04 o 
   2  17   1       47.31       48.20      2.92 o 
   3  17   1       32.00       30.65      2.52 o 
   4  17   1       49.58       47.43      2.97 o 
   5  17   1       27.93       33.83      4.17 o 
   6  17   1        3.30        2.55      1.78 o 
   7  17   1        0.07       -0.53      1.45 o 
   8  17   1        2.81        6.79      1.86 o 
   9  17   1        6.51        6.59      2.01 o 
  10  17   1       25.00       25.23      2.98 o 
  11  17   1       92.68       90.78      6.77 o 
  -9  18   1        2.14        2.55      2.02 o 
  -8  18   1       34.57       34.54      3.33 o 
  -7  18   1       43.45       47.13      3.56 o 
  -6  18   1        1.12        2.43      1.67 o 
  -5  18   1       68.18       74.47      4.64 o 
  -4  18   1      107.86      121.17      6.95 o 
  -3  18   1       34.26       35.59      4.07 o 
  -2  18   1      226.95      248.19     10.92 o 
  -1  18   1      215.87      236.39      8.54 o 
   0  18   1        0.01        2.22      1.95 o 
   1  18   1      314.62      341.76      8.85 o 
   2  18   1       94.42       97.13      4.42 o 
   3  18   1       68.92       73.37      4.05 o 
   4  18   1        4.77        5.02      1.95 o 
   5  18   1       20.80       18.23      2.65 o 
   6  18   1       66.11       82.41      4.33 o 
   7  18   1       17.48       18.97      2.64 o 
   8  18   1       16.92       17.71      4.01 o 
   9  18   1        0.02        0.50      2.33 o 
  10  18   1        8.14        3.73      4.72 o 
  -7  19   1       21.31       23.67      3.31 o 
  -6  19   1        0.99        1.85      2.08 o 
  -5  19   1       11.90       12.46      4.52 o 
  -4  19   1        0.07        1.69      3.02 o 
  -3  19   1        0.04        3.49      2.54 o 
  -2  19   1       83.59       80.68      5.72 o 
  -1  19   1      180.80      193.91      7.99 o 
   0  19   1       29.39       33.84      4.26 o 
   1  19   1       89.30       91.25      5.02 o 
   2  19   1        1.85        1.90      2.11 o 
   3  19   1      213.67      229.97      9.17 o 
   4  19   1       27.05       27.36      3.43 o 
   5  19   1       38.14       50.68      4.24 o 
   6  19   1        0.74        2.67      2.23 o 
   7  19   1       47.41       52.52      3.92 o 
  -4  20   1       83.40       92.80      6.47 o 
  -3  20   1       18.93       19.22      5.14 o 
  -2  20   1       22.78       35.86      4.63 o 
  -1  20   1       10.76       12.34      5.46 o 
   0  20   1        0.29        1.45      2.44 o 
   1  20   1       86.55       91.55      6.11 o 
   2  20   1       16.35       22.07      3.37 o 
   3  20   1       96.99      120.20      6.93 o 
   4  20   1        7.96        7.26      2.67 o 
   0   0   2     2548.80     2456.28     25.95 o 
   0   1   2        8.14        9.22      0.42 o 
   1   1   2     3185.79     3290.15     17.13 o 
  -1   2   2      558.02      554.18      3.67 o 
   0   2   2      316.46      297.22      2.38 o 
   1   2   2      355.23      401.87      2.97 o 
   2   2   2     1293.88     1294.48      8.14 o 
  -2   3   2      162.42      180.48      2.00 o 
  -1   3   2     2159.50     2304.89     13.77 o 
   0   3   2       19.06        9.68      0.58 o 
   1   3   2        0.11        1.21      0.46 o 
   2   3   2      643.93      667.82      4.71 o 
   3   3   2      836.64      805.73      5.52 o 
  -3   4   2       75.94       69.75      1.24 o 
  -2   4   2      141.99      140.88      1.79 o 
  -1   4   2     1918.99     2096.16     13.24 o 
   0   4   2     2916.38     3040.00     17.16 o 
   1   4   2     5692.41     5801.26     34.39 o 
   2   4   2     2216.98     2256.16     14.66 o 
   3   4   2      622.28      693.16      4.96 o 
   4   4   2      136.55      135.04      1.62 o 
  -4   5   2      104.86       97.11      1.51 o 
  -3   5   2        4.67        3.80      0.57 o 
  -2   5   2      179.10      209.85      2.50 o 
  -1   5   2      103.91       95.55      1.42 o 
   0   5   2      806.56      903.80      5.90 o 
   1   5   2       26.49       26.51      0.74 o 
   2   5   2       42.81       54.89      1.05 o 
   3   5   2      509.16      512.05      3.78 o 
   4   5   2      107.99       94.82      1.38 o 
   5   5   2      104.00       93.58      1.70 o 
  -5   6   2       19.94       18.84      0.90 o 
  -4   6   2        8.93       10.97      0.66 o 
  -3   6   2       14.63       18.41      0.80 o 
  -2   6   2      806.88      838.86      6.03 o 
  -1   6   2     1370.16     1360.11      8.94 o 
   0   6   2     1184.28     1358.74      9.15 o 
   1   6   2     1028.69     1134.14      7.74 o 
   2   6   2       32.98       39.53      0.93 o 
   3   6   2      560.08      613.10      4.63 o 
   4   6   2       18.52       23.91      0.80 o 
   5   6   2       87.64       88.93      1.42 o 
   6   6   2       55.25       51.33      1.36 o 
  -6   7   2     1380.29     1351.07     10.90 o 
  -5   7   2     1058.29     1039.05      8.77 o 
  -4   7   2      111.33      108.04      1.67 o 
  -3   7   2        4.00        3.46      0.63 o 
  -2   7   2      565.04      604.48      4.80 o 
  -1   7   2        6.64       12.24      0.71 o 
   0   7   2      307.26      323.08      3.21 o 
   1   7   2     1203.66     1260.88      8.74 o 
   2   7   2        8.81       16.68      0.72 o 
   3   7   2      210.98      230.25      2.70 o 
   4   7   2      410.30      417.98      3.90 o 
   5   7   2      809.52      746.01      6.01 o 
   6   7   2     1077.87     1028.05      8.26 o 
   7   7   2      230.50      230.35      3.33 o 
  -7   8   2       70.94       64.91      1.87 o 
  -6   8   2      577.08      537.40      5.64 o 
  -5   8   2      805.07      807.61      7.02 o 
  -4   8   2      218.30      232.42      3.08 o 
  -3   8   2      431.66      441.40      4.21 o 
  -2   8   2        0.00        0.15      0.46 o 
  -1   8   2       23.03       19.88      0.79 o 
   0   8   2      510.97      536.85      4.73 o 
   1   8   2      159.93      169.55      2.18 o 
   2   8   2      332.93      365.48      3.36 o 
   3   8   2       90.03       95.02      2.25 o 
   4   8   2        9.80       10.22      0.76 o 
   5   8   2      147.40      153.58      2.40 o 
   6   8   2      412.29      424.23      4.82 o 
   7   8   2      138.19      137.18      2.60 o 
   8   8   2      681.94      654.73      7.15 o 
  -8   9   2     1949.12     1835.46     15.55 o 
  -7   9   2      161.34      149.15      2.95 o 
  -6   9   2      454.60      434.29      4.77 o 
  -5   9   2       53.25       56.37      1.73 o 
  -4   9   2      171.68      158.58      2.58 o 
  -3   9   2      318.94      316.40      3.51 o 
  -2   9   2      102.73       96.16      1.88 o 
  -1   9   2      102.70      111.66      1.87 o 
   0   9   2       18.34       17.45      0.94 o 
   1   9   2      127.38      144.12      2.07 o 
   2   9   2       25.94       29.57      1.12 o 
   3   9   2      169.11      167.33      2.36 o 
   4   9   2      766.47      735.93      6.53 o 
   5   9   2       94.73       91.65      1.94 o 
   6   9   2      184.81      188.53      3.07 o 
   7   9   2       39.74       38.84      1.61 o 
   8   9   2      314.86      294.99      4.44 o 
   9   9   2      835.00      791.21      9.05 o 
  -9  10   2        9.97        9.86      1.28 o 
  -8  10   2      170.11      164.17      3.17 o 
  -7  10   2        2.67        2.45      0.86 o 
  -6  10   2     1512.78     1440.54     12.07 o 
  -5  10   2      832.46      795.83      7.24 o 
  -4  10   2      560.15      555.67      5.61 o 
  -3  10   2      131.44      136.50      2.54 o 
  -2  10   2       15.15       15.85      1.10 o 
  -1  10   2       76.44       80.79      1.89 o 
   0  10   2       10.29       10.62      0.91 o 
   1  10   2       23.84       26.95      1.58 o 
   2  10   2      119.60      114.16      2.08 o 
   3  10   2       98.61       85.82      1.90 o 
   4  10   2      739.55      755.36      6.82 o 
   5  10   2       22.41       26.40      1.35 o 
   6  10   2     1100.53     1108.21      9.76 o 
   7  10   2      624.73      599.23      7.01 o 
   8  10   2      659.01      614.89      7.65 o 
   9  10   2       58.41       59.71      2.43 o 
  10  10   2       17.10       14.11      1.45 o 
 -10  11   2       12.12        7.45      1.26 o 
  -9  11   2        8.70        5.48      1.14 o 
  -8  11   2       95.50       96.98      2.73 o 
  -7  11   2      139.90      135.54      3.12 o 
  -6  11   2      111.52      110.74      2.73 o 
  -5  11   2        6.81        6.61      1.05 o 
  -4  11   2      921.74      874.44      8.19 o 
  -3  11   2        3.96        4.95      0.89 o 
  -2  11   2       15.97       15.69      1.08 o 
  -1  11   2       93.68       98.92      2.18 o 
   0  11   2      176.45      160.70      2.96 o 
   1  11   2        7.93        8.31      0.92 o 
   2  11   2       39.85       37.37      2.11 o 
   3  11   2       61.81       59.81      2.21 o 
   4  11   2       94.93       77.69      1.95 o 
   5  11   2      159.28      156.60      2.91 o 
   6  11   2     1000.63      930.88      9.31 o 
   7  11   2       80.66       78.81      2.65 o 
   8  11   2        3.60        1.91      1.02 o 
   9  11   2      484.35      459.01      6.66 o 
  10  11   2        8.31        7.08      1.34 o 
  11  11   2        0.60        0.47      1.01 o 
 -11  12   2      140.69      145.76      3.83 o 
 -10  12   2        2.13        1.79      1.10 o 
  -9  12   2       24.35       20.12      1.68 o 
  -8  12   2      285.83      270.13      4.66 o 
  -7  12   2       14.07       12.43      1.36 o 
  -6  12   2      129.27      144.62      3.03 o 
  -5  12   2        0.04        1.14      0.87 o 
  -4  12   2      855.39      838.07      8.68 o 
  -3  12   2       33.25       34.42      1.70 o 
  -2  12   2        2.43        1.58      0.81 o 
  -1  12   2       17.86       21.05      1.54 o 
   0  12   2      212.36      190.07      3.38 o 
   1  12   2       46.95       47.40      2.08 o 
   2  12   2      132.58      117.65      2.68 o 
   3  12   2      139.61      129.86      2.83 o 
   4  12   2       22.42       16.08      1.59 o 
   5  12   2        4.66        4.04      1.14 o 
   6  12   2      901.54      826.92     11.20 o 
   7  12   2       32.78       29.12      1.89 o 
   8  12   2        1.17        0.79      1.03 o 
   9  12   2       15.05       15.16      1.63 o 
  10  12   2       59.07       61.17      2.84 o 
  11  12   2       64.72       70.62      2.75 o 
  12  12   2      127.49      118.37      4.93 o 
 -12  13   2      100.10      106.15      5.43 o 
 -11  13   2       26.71       28.46      2.53 o 
 -10  13   2      185.54      191.66      6.36 o 
  -9  13   2        0.68        2.52      1.15 o 
  -8  13   2       36.22       37.40      2.09 o 
  -7  13   2      227.16      206.26      4.75 o 
  -6  13   2      345.82      319.82      6.14 o 
  -5  13   2      331.78      318.85      4.92 o 
  -4  13   2      197.15      185.85      3.63 o 
  -3  13   2        2.46        2.20      0.99 o 
  -2  13   2      481.49      436.66      6.12 o 
  -1  13   2      292.14      276.16      5.46 o 
   0  13   2      185.73      184.95      3.74 o 
   1  13   2      230.43      219.38      4.71 o 
   2  13   2      346.21      307.88      4.95 o 
   3  13   2      566.11      543.86      6.99 o 
   4  13   2       56.28       51.65      2.42 o 
   5  13   2      165.58      158.76      4.28 o 
   6  13   2      136.02      131.98      3.95 o 
   7  13   2       44.45       48.87      2.79 o 
   8  13   2       60.47       52.53      2.65 o 
   9  13   2        1.79        0.22      1.18 o 
  10  13   2       61.76       60.50      2.96 o 
  11  13   2        8.79       12.25      2.25 o 
  12  13   2       91.93      105.35      3.63 o 
  13  13   2       72.67       75.10      3.96 o 
 -13  14   2       22.78       26.56      2.56 o 
 -12  14   2       23.54       20.98      2.26 o 
 -11  14   2       41.32       48.00      2.94 o 
 -10  14   2      186.56      189.31      4.29 o 
  -9  14   2       24.23       25.85      1.96 o 
  -8  14   2        6.56        5.91      1.49 o 
  -7  14   2       13.70       10.90      1.54 o 
  -6  14   2       28.55       28.78      2.00 o 
  -5  14   2       37.50       39.66      2.57 o 
  -4  14   2       62.65       54.66      2.40 o 
  -3  14   2        1.28        1.08      1.02 o 
  -2  14   2      149.15      137.74      3.68 o 
  -1  14   2       18.82       18.40      1.75 o 
   0  14   2      223.77      207.99      4.44 o 
   1  14   2        0.55        0.34      0.99 o 
   2  14   2      278.74      273.64      4.79 o 
   3  14   2        0.46        0.66      1.09 o 
   4  14   2       81.05       85.14      3.39 o 
   5  14   2      331.27      306.94      6.25 o 
   6  14   2       65.98       59.02      3.02 o 
   7  14   2       26.37       20.93      2.17 o 
   8  14   2        4.21        2.78      1.46 o 
   9  14   2       10.97        8.78      1.77 o 
  10  14   2        7.06        4.34      1.62 o 
  11  14   2      125.72      132.20      3.97 o 
  12  14   2      137.59      148.05      4.24 o 
  13  14   2       53.52       71.32      3.57 o 
  14  14   2      117.84      126.62      4.97 o 
 -13  15   2      185.16      212.46      5.75 o 
 -12  15   2      196.62      241.58      5.93 o 
 -11  15   2        2.31        4.99      1.73 o 
 -10  15   2       18.23       15.09      2.21 o 
  -9  15   2        2.16        2.46      1.43 o 
  -8  15   2       13.89       14.39      1.74 o 
  -7  15   2       97.70       79.45      3.06 o 
  -6  15   2      107.12      103.12      3.70 o 
  -5  15   2      105.25      100.25      3.47 o 
  -4  15   2      110.51      107.08      3.50 o 
  -3  15   2        0.01        0.69      1.17 o 
  -2  15   2        0.84        1.60      1.18 o 
  -1  15   2      218.07      224.29      4.83 o 
   0  15   2       87.81       84.26      3.10 o 
   1  15   2        7.38        3.91      1.31 o 
   2  15   2       42.57       38.54      2.30 o 
   3  15   2       65.40       72.23      3.65 o 
   4  15   2      123.91      122.59      5.55 o 
   5  15   2       58.08       48.67      3.16 o 
   6  15   2        2.75        2.16      1.47 o 
   7  15   2       31.19       25.35      2.43 o 
   8  15   2       38.67       38.87      2.88 o 
   9  15   2        7.45        5.83      1.74 o 
  10  15   2       20.42       25.77      3.68 o 
  11  15   2        4.77        5.61      1.72 o 
  12  15   2       24.00       25.48      2.74 o 
  13  15   2       12.74       19.86      2.62 o 
 -12  16   2       75.53       92.82      4.95 o 
 -11  16   2        7.44        6.39      2.13 o 
 -10  16   2      137.72      160.69      5.19 o 
  -9  16   2       33.07       31.03      2.55 o 
  -8  16   2        4.69        4.13      1.55 o 
  -7  16   2       12.78       10.55      1.90 o 
  -6  16   2        0.09        1.63      1.37 o 
  -5  16   2        0.44        2.59      1.40 o 
  -4  16   2       77.80       74.34      3.47 o 
  -3  16   2       41.56       38.23      3.37 o 
  -2  16   2        0.18       -0.42      1.15 o 
  -1  16   2       11.86        8.81      1.60 o 
   0  16   2      210.29      209.91      5.25 o 
   1  16   2        1.39        1.25      1.37 o 
   2  16   2      233.01      222.51      6.00 o 
   3  16   2       12.59       11.20      2.02 o 
   4  16   2        0.36        1.82      1.60 o 
   5  16   2       21.93       18.38      2.19 o 
   6  16   2       18.86       14.97      2.03 o 
   7  16   2        2.47        0.58      1.48 o 
   8  16   2       15.74       13.95      2.30 o 
   9  16   2       40.01       42.62      4.18 o 
  10  16   2       18.04       15.90      2.32 o 
  11  16   2       22.43       24.38      2.55 o 
  12  16   2      111.50      124.40      7.72 o 
 -10  17   2        8.85       10.68      2.15 o 
  -9  17   2        4.51        2.03      2.11 o 
  -8  17   2       21.34       22.96      2.92 o 
  -7  17   2        2.17        3.10      1.80 o 
  -6  17   2       32.11       26.88      2.88 o 
  -5  17   2       17.24       16.55      2.49 o 
  -4  17   2        0.66       -0.31      1.32 o 
  -3  17   2       21.94       24.44      2.44 o 
  -2  17   2       16.66       13.63      2.02 o 
  -1  17   2        6.99        5.11      1.63 o 
   0  17   2        5.82        6.58      1.85 o 
   1  17   2        2.33        0.19      1.49 o 
   2  17   2       18.26       14.71      2.63 o 
   3  17   2       69.07       68.42      3.80 o 
   4  17   2        0.00       -0.10      1.42 o 
   5  17   2        0.33       -1.17      1.44 o 
   6  17   2       26.59       26.35      2.64 o 
   7  17   2       76.09       89.34      4.07 o 
   8  17   2       52.33       63.05      4.43 o 
   9  17   2       17.42       19.31      2.50 o 
  10  17   2       25.48       27.48      2.86 o 
  -9  18   2      104.18      117.07      8.62 o 
  -8  18   2       75.60       70.67      4.90 o 
  -7  18   2       51.16       49.14      3.75 o 
  -6  18   2        0.62       -0.43      1.64 o 
  -5  18   2       54.42       57.66      3.85 o 
  -4  18   2        9.43       11.00      2.21 o 
  -3  18   2        0.21        0.76      1.86 o 
  -2  18   2        5.86        3.37      1.96 o 
  -1  18   2        0.26        3.33      1.64 o 
   0  18   2        5.39        6.58      1.97 o 
   1  18   2       80.55       80.21      4.79 o 
   2  18   2        1.63       -0.65      1.81 o 
   3  18   2       16.19       16.90      2.85 o 
   4  18   2        6.01        4.65      1.80 o 
   5  18   2        0.78        1.59      1.73 o 
   6  18   2        5.65        3.03      1.71 o 
   7  18   2        3.45        1.39      1.74 o 
   8  18   2        1.68        4.08      1.99 o 
   9  18   2      206.26      228.31      7.07 o 
  -6  19   2       16.04       22.96      3.58 o 
  -5  19   2        9.66       12.73      2.94 o 
  -4  19   2        2.07        3.33      2.07 o 
  -3  19   2        1.51        1.58      2.08 o 
  -2  19   2        0.79        0.66      1.94 o 
  -1  19   2        8.94        5.60      4.10 o 
   0  19   2        0.36        1.09      2.06 o 
   1  19   2       78.43       81.49      4.95 o 
   2  19   2        3.01        1.69      2.16 o 
   3  19   2       11.13        7.29      2.62 o 
   4  19   2        1.22       -0.11      1.84 o 
   5  19   2        5.97        6.82      1.96 o 
   6  19   2        0.05        2.71      1.90 o 
  -2  20   2        0.01       -1.06      3.91 o 
  -1  20   2       64.30       49.17      5.13 o 
   0  20   2        3.86        7.06      3.91 o 
   1  20   2       15.91       12.25      4.44 o 
   2  20   2        0.53       -2.05      2.43 o 
   0   1   3       28.11       29.65      0.75 o 
   1   1   3        0.00       -0.36      0.36 o 
  -1   2   3     1652.78     1691.29      9.95 o 
   0   2   3        7.39        9.18      0.56 o 
   1   2   3     1203.83     1245.87      7.37 o 
   2   2   3      317.70      335.33      2.78 o 
  -2   3   3      795.39      860.71      5.96 o 
  -1   3   3      760.47      795.84      5.33 o 
   0   3   3      372.22      420.00      3.48 o 
   1   3   3       23.41       29.83      0.84 o 
   2   3   3       25.98       21.26      0.78 o 
   3   3   3      269.10      278.35      2.75 o 
  -3   4   3     1171.94     1215.23      8.24 o 
  -2   4   3       14.69       14.48      0.61 o 
  -1   4   3     3627.40     3738.79     20.56 o 
   0   4   3     1544.31     1630.64      9.74 o 
   1   4   3     3611.46     3905.03     22.20 o 
   2   4   3      572.28      646.98      5.82 o 
   3   4   3      751.97      784.55      5.80 o 
   4   4   3        2.05        2.16      0.65 o 
  -4   5   3      323.23      332.95      3.46 o 
  -3   5   3      102.04      111.05      1.83 o 
  -2   5   3     2189.00     2368.04     14.73 o 
  -1   5   3      327.43      369.19      3.18 o 
   0   5   3      329.73      414.29      3.22 o 
   1   5   3       42.66       40.24      1.03 o 
   2   5   3      193.82      205.80      2.35 o 
   3   5   3      222.63      241.16      2.59 o 
   4   5   3       27.05       22.41      0.95 o 
   5   5   3      219.86      222.51      2.95 o 
  -5   6   3      749.02      729.05      6.91 o 
  -4   6   3      162.23      167.67      2.35 o 
  -3   6   3       57.94       55.91      1.39 o 
  -2   6   3      174.15      200.06      2.39 o 
  -1   6   3     1036.09     1104.44      7.72 o 
   0   6   3      687.15      786.15      5.67 o 
   1   6   3     3625.46     3857.91     22.12 o 
   2   6   3       34.19       54.06      1.24 o 
   3   6   3      729.98      812.84      6.11 o 
   4   6   3        5.27        3.42      0.65 o 
   5   6   3      798.25      820.35      7.03 o 
   6   6   3        1.59        2.50      0.73 o 
  -6   7   3        0.29        1.83      0.76 o 
  -5   7   3       27.82       19.95      1.22 o 
  -4   7   3      108.60      104.86      2.22 o 
  -3   7   3       12.28       10.04      0.80 o 
  -2   7   3      102.45      114.05      1.80 o 
  -1   7   3      113.47      126.82      1.82 o 
   0   7   3      218.53      233.53      2.64 o 
   1   7   3      170.63      182.71      2.46 o 
   2   7   3      215.74      216.60      3.35 o 
   3   7   3       14.05       20.16      0.95 o 
   4   7   3      547.65      536.13      5.21 o 
   5   7   3      618.56      579.39      7.37 o 
   6   7   3       89.05       91.38      2.17 o 
   7   7   3     1635.65     1564.35     12.77 o 
  -7   8   3      485.89      487.18      5.68 o 
  -6   8   3       42.08       38.78      1.76 o 
  -5   8   3     2159.35     2055.27     15.84 o 
  -4   8   3      445.69      439.09      5.62 o 
  -3   8   3      405.57      393.25      4.13 o 
  -2   8   3       17.96       14.57      0.86 o 
  -1   8   3       22.30       34.14      1.11 o 
   0   8   3       37.42       48.00      1.83 o 
   1   8   3       49.54       60.03      2.04 o 
   2   8   3       16.74       13.67      1.01 o 
   3   8   3        2.86        3.80      0.64 o 
   4   8   3      166.10      165.33      2.81 o 
   5   8   3      483.32      442.56      5.11 o 
   6   8   3      249.85      250.28      3.71 o 
   7   8   3     4230.80     4087.97     28.91 o 
   8   8   3      170.19      170.73      3.46 o 
  -8   9   3       66.27       67.74      2.57 o 
  -7   9   3      407.84      399.80      5.12 o 
  -6   9   3     2519.84     2458.59     18.70 o 
  -5   9   3      233.75      234.81      3.44 o 
  -4   9   3      699.67      650.39      6.33 o 
  -3   9   3       51.00       49.40      1.63 o 
  -2   9   3        6.34        9.05      0.90 o 
  -1   9   3       26.27       25.25      1.12 o 
   0   9   3       81.12       77.52      1.71 o 
   1   9   3      112.72      108.74      2.25 o 
   2   9   3        1.45        0.65      0.66 o 
   3   9   3       63.35       60.40      1.95 o 
   4   9   3      241.68      236.92      3.81 o 
   5   9   3      269.74      269.50      3.90 o 
   6   9   3     1704.14     1611.63     13.21 o 
   7   9   3      198.98      185.05      3.37 o 
   8   9   3       18.12       14.42      1.39 o 
   9   9   3       38.62       36.89      1.94 o 
  -9  10   3       32.93       31.75      1.90 o 
  -8  10   3       84.57       86.56      2.68 o 
  -7  10   3      736.37      699.54      7.50 o 
  -6  10   3      245.37      239.23      3.65 o 
  -5  10   3      315.18      318.11      4.21 o 
  -4  10   3      360.31      363.23      4.85 o 
  -3  10   3      862.09      833.99      7.96 o 
  -2  10   3        3.82        3.58      0.89 o 
  -1  10   3       27.55       32.96      1.60 o 
   0  10   3       55.76       57.68      1.80 o 
   1  10   3       60.61       59.36      1.84 o 
   2  10   3       53.54       58.58      1.85 o 
   3  10   3       62.01       60.56      2.06 o 
   4  10   3      223.71      203.82      3.86 o 
   5  10   3      259.03      237.22      4.00 o 
   6  10   3      368.75      362.72      5.16 o 
   7  10   3      387.22      373.28      5.34 o 
   8  10   3      188.89      190.69      4.10 o 
   9  10   3      758.21      748.09      8.55 o 
  10  10   3       56.19       61.69      2.63 o 
 -10  11   3       59.01       60.10      2.65 o 
  -9  11   3        1.93        2.88      1.12 o 
  -8  11   3      467.85      468.21      6.05 o 
  -7  11   3       81.58       85.37      2.54 o 
  -6  11   3     1116.73     1043.71      9.93 o 
  -5  11   3       72.19       68.29      2.07 o 
  -4  11   3      125.27      112.72      2.76 o 
  -3  11   3      212.62      193.22      3.58 o 
  -2  11   3      921.60      895.86      9.71 o 
  -1  11   3      219.88      209.95      3.66 o 
   0  11   3      399.15      387.80      4.87 o 
   1  11   3      233.38      215.60      3.45 o 
   2  11   3      285.59      271.79      3.96 o 
   3  11   3        3.23        1.94      0.91 o 
   4  11   3      878.73      829.63      8.67 o 
   5  11   3       27.63       34.01      1.80 o 
   6  11   3      257.32      249.95      4.29 o 
   7  11   3       42.85       40.60      2.34 o 
   8  11   3       49.49       40.18      2.41 o 
   9  11   3        2.19        1.54      1.20 o 
  10  11   3       51.54       53.78      2.80 o 
  11  11   3        3.51        1.50      1.09 o 
 -11  12   3       31.05       31.95      2.15 o 
 -10  12   3        0.01        0.35      1.07 o 
  -9  12   3      117.56      119.25      3.30 o 
  -8  12   3        0.01       -0.87      0.97 o 
  -7  12   3       42.51       39.84      1.96 o 
  -6  12   3      281.35      261.81      4.30 o 
  -5  12   3      220.82      214.69      4.30 o 
  -4  12   3      197.76      192.56      5.14 o 
  -3  12   3       16.62       19.28      1.64 o 
  -2  12   3        0.24        0.66      0.94 o 
  -1  12   3        1.65        2.54      1.05 o 
   0  12   3       22.90       27.23      1.86 o 
   1  12   3      202.34      198.02      4.35 o 
   2  12   3       24.97       23.99      1.71 o 
   3  12   3       10.83       11.55      1.44 o 
   4  12   3       94.26       94.57      2.67 o 
   5  12   3       53.20       42.78      2.70 o 
   6  12   3      101.12       92.41      2.98 o 
   7  12   3      393.20      364.95      6.39 o 
   8  12   3       29.63       24.32      2.12 o 
   9  12   3        1.41        1.70      1.30 o 
  10  12   3      108.51      113.56      3.86 o 
  11  12   3      147.38      151.99      5.35 o 
  12  12   3        0.12       -0.46      1.14 o 
 -12  13   3      645.87      701.33      9.28 o 
 -11  13   3      350.95      396.77      6.49 o 
 -10  13   3        9.59        9.41      1.55 o 
  -9  13   3       19.28       14.22      1.73 o 
  -8  13   3        0.40        0.73      1.10 o 
  -7  13   3       47.21       55.07      2.42 o 
  -6  13   3      244.12      232.97      5.21 o 
  -5  13   3       36.82       35.79      2.12 o 
  -4  13   3      624.19      584.90      8.40 o 
  -3  13   3        1.10        2.37      1.24 o 
  -2  13   3       10.68       11.65      1.91 o 
  -1  13   3       16.56       18.57      1.61 o 
   0  13   3      570.39      536.50      8.13 o 
   1  13   3      207.68      197.73      3.76 o 
   2  13   3       50.20       51.13      2.30 o 
   3  13   3      147.04      147.77      3.56 o 
   4  13   3      437.61      437.56      6.05 o 
   5  13   3       23.77       23.73      2.05 o 
   6  13   3      185.95      172.98      4.52 o 
   7  13   3       97.79       95.99      3.51 o 
   8  13   3      175.48      168.00      4.63 o 
   9  13   3       13.36       11.69      1.79 o 
  10  13   3        6.37        3.64      1.46 o 
  11  13   3      111.97      134.51      4.58 o 
  12  13   3       58.98       61.37      3.09 o 
  13  13   3        1.06        1.40      1.41 o 
 -13  14   3       47.29       49.36      3.05 o 
 -12  14   3        2.21        1.26      1.41 o 
 -11  14   3       69.85       75.61      3.15 o 
 -10  14   3        3.62        4.61      1.43 o 
  -9  14   3        0.90        2.56      1.32 o 
  -8  14   3       18.95       17.35      1.99 o 
  -7  14   3        2.27        1.96      1.35 o 
  -6  14   3        0.94        0.76      1.21 o 
  -5  14   3      122.07      122.14      3.76 o 
  -4  14   3       60.94       51.12      2.72 o 
  -3  14   3      214.01      211.41      4.82 o 
  -2  14   3      314.50      321.54      6.42 o 
  -1  14   3       60.04       61.71      2.57 o 
   0  14   3        1.19       -0.96      0.96 o 
   1  14   3       34.49       31.04      2.36 o 
   2  14   3       32.81       29.76      2.00 o 
   3  14   3      348.76      319.68      5.73 o 
   4  14   3       28.85       25.64      2.10 o 
   5  14   3      302.79      269.69      6.10 o 
   6  14   3       28.79       29.89      2.30 o 
   7  14   3      135.67      129.57      4.65 o 
   8  14   3       31.52       30.44      2.42 o 
   9  14   3       10.09        8.64      1.71 o 
  10  14   3        7.45        9.40      2.64 o 
  11  14   3      104.27      129.94      4.44 o 
  12  14   3        9.39        9.56      1.83 o 
  13  14   3       27.11       29.46      2.74 o 
 -12  15   3       13.66       14.51      1.94 o 
 -11  15   3        1.74        1.63      1.47 o 
 -10  15   3      223.12      241.68      5.85 o 
  -9  15   3        3.75        2.68      1.54 o 
  -8  15   3        5.60        5.47      1.56 o 
  -7  15   3        2.63        4.44      1.59 o 
  -6  15   3       15.58       13.39      2.01 o 
  -5  15   3       37.51       40.36      2.60 o 
  -4  15   3      191.84      190.92      4.76 o 
  -3  15   3       21.11       21.93      2.10 o 
  -2  15   3      129.23      124.30      3.84 o 
  -1  15   3       31.34       33.33      2.33 o 
   0  15   3      118.94      115.14      3.69 o 
   1  15   3        4.21        4.21      1.38 o 
   2  15   3       24.65       19.60      2.35 o 
   3  15   3       12.40       12.30      1.71 o 
   4  15   3       36.57       44.53      3.35 o 
   5  15   3       32.12       28.16      2.53 o 
   6  15   3       38.88       44.91      2.98 o 
   7  15   3       14.82       12.05      1.85 o 
   8  15   3       88.69       92.47      4.32 o 
   9  15   3        4.54        6.44      2.19 o 
  10  15   3       53.85       55.76      6.03 o 
  11  15   3        8.95        6.22      2.00 o 
  12  15   3        2.92        3.81      1.78 o 
 -11  16   3       26.15       35.54      5.10 o 
 -10  16   3       41.57       43.85      3.09 o 
  -9  16   3       32.06       32.86      3.00 o 
  -8  16   3        6.75        9.34      2.05 o 
  -7  16   3        4.89        6.47      1.90 o 
  -6  16   3        5.89        3.57      2.32 o 
  -5  16   3        0.62        2.54      1.54 o 
  -4  16   3        4.83        0.64      1.32 o 
  -3  16   3       90.47       94.24      3.63 o 
  -2  16   3       10.00       10.36      1.76 o 
  -1  16   3        0.98        1.31      1.30 o 
   0  16   3       12.22        7.14      1.94 o 
   1  16   3       61.01       59.39      3.60 o 
   2  16   3        2.20        2.55      1.65 o 
   3  16   3        0.02        2.07      1.63 o 
   4  16   3        4.21        6.07      1.69 o 
   5  16   3       46.35       41.20      2.97 o 
   6  16   3        4.06        6.39      1.80 o 
   7  16   3       17.80       15.93      2.21 o 
   8  16   3       20.06       18.15      2.47 o 
   9  16   3       67.17       72.19      3.94 o 
  10  16   3       58.73       63.57      3.85 o 
  11  16   3       53.25       57.23      4.57 o 
  -9  17   3       23.05       22.53      3.47 o 
  -8  17   3       78.46       83.46      4.18 o 
  -7  17   3      152.99      171.12      8.79 o 
  -6  17   3       61.72       59.36      3.58 o 
  -5  17   3        9.05       12.88      2.15 o 
  -4  17   3        9.85        3.68      1.69 o 
  -3  17   3        1.25        0.40      1.37 o 
  -2  17   3       24.32       21.33      2.64 o 
  -1  17   3        0.01       -1.21      1.37 o 
   0  17   3        3.21        4.09      1.77 o 
   1  17   3        0.45        0.52      1.53 o 
   2  17   3       19.84       22.00      3.14 o 
   3  17   3       14.50       14.75      2.65 o 
   4  17   3        4.54        2.63      1.81 o 
   5  17   3        4.88        4.13      1.71 o 
   6  17   3        7.74       10.36      1.99 o 
   7  17   3       47.74       55.94      3.57 o 
   8  17   3       96.70      101.43      4.55 o 
   9  17   3       21.49       26.44      2.88 o 
  -7  18   3       81.93       79.32      5.17 o 
  -6  18   3        5.98        4.43      1.95 o 
  -5  18   3        2.21        2.44      1.76 o 
  -4  18   3        2.20        2.63      1.66 o 
  -3  18   3        0.70       -0.01      1.56 o 
  -2  18   3        1.37        4.90      1.79 o 
  -1  18   3        1.78        1.55      1.87 o 
   0  18   3        3.21        2.25      1.90 o 
   1  18   3       64.42       67.32      4.65 o 
   2  18   3        3.92        8.33      2.39 o 
   3  18   3        0.41        0.58      1.97 o 
   4  18   3        0.32       -0.32      2.12 o 
   5  18   3        1.15        1.19      1.87 o 
   6  18   3        0.00        0.06      1.67 o 
   7  18   3      112.37      113.77      5.20 o 
  -4  19   3        2.69        2.61      3.56 o 
  -3  19   3       12.72       15.08      2.71 o 
  -2  19   3        0.04       -0.43      2.14 o 
  -1  19   3        0.60        0.77      1.85 o 
   0  19   3        4.43        3.61      2.38 o 
   1  19   3        0.91        3.09      2.32 o 
   2  19   3       16.89       10.45      3.06 o 
   3  19   3       17.11       13.37      2.98 o 
   4  19   3       13.29       12.15      2.84 o 
   0   0   4      793.80      787.24     10.74 o 
   0   1   4      829.47      870.03      5.80 o 
   1   1   4      103.00      116.93      1.60 o 
  -1   2   4        3.43        3.76      0.53 o 
   0   2   4        0.00       -0.21      0.40 o 
   1   2   4       38.81       33.66      0.93 o 
   2   2   4       23.96       22.66      0.91 o 
  -2   3   4       99.82      113.74      1.78 o 
  -1   3   4       18.34       24.16      0.94 o 
   0   3   4      185.77      216.83      2.39 o 
   1   3   4      487.91      489.61      4.03 o 
   2   3   4      270.75      287.14      2.98 o 
   3   3   4        0.27        0.05      0.50 o 
  -3   4   4       28.62       28.86      1.12 o 
  -2   4   4       63.38       77.48      1.62 o 
  -1   4   4        1.65        2.80      0.60 o 
   0   4   4       19.02       25.80      0.92 o 
   1   4   4       92.75      110.48      1.90 o 
   2   4   4      112.39      116.64      1.83 o 
   3   4   4        0.01       -0.03      0.51 o 
   4   4   4        0.29        0.43      0.54 o 
  -4   5   4       35.76       34.61      1.29 o 
  -3   5   4       12.86       15.97      0.93 o 
  -2   5   4        1.75        0.43      0.54 o 
  -1   5   4       97.52      104.85      1.91 o 
   0   5   4        3.89        5.93      0.71 o 
   1   5   4       28.74       34.08      1.16 o 
   2   5   4        0.08        0.44      0.50 o 
   3   5   4        0.50       -0.51      0.51 o 
   4   5   4      104.56      108.40      2.08 o 
   5   5   4        4.86        2.65      0.79 o 
  -5   6   4      357.97      340.51      4.48 o 
  -4   6   4       18.36       18.69      1.15 o 
  -3   6   4       14.04       14.81      1.01 o 
  -2   6   4       74.12       74.15      1.68 o 
  -1   6   4      167.16      174.64      2.51 o 
   0   6   4       24.78       28.52      1.21 o 
   1   6   4      479.39      532.87      4.83 o 
   2   6   4        7.86       10.00      0.87 o 
   3   6   4       29.50       25.86      1.27 o 
   4   6   4      269.38      256.81      3.34 o 
   5   6   4      185.41      180.34      3.42 o 
   6   6   4        8.89        8.18      1.03 o 
  -6   7   4       53.10       65.57      2.11 o 
  -5   7   4      684.89      652.78      6.90 o 
  -4   7   4      370.12      375.31      4.79 o 
  -3   7   4       15.91       13.27      1.06 o 
  -2   7   4        5.66        5.42      0.79 o 
  -1   7   4        0.91        0.43      0.60 o 
   0   7   4       82.34       88.04      1.90 o 
   1   7   4        0.06       -0.09      0.61 o 
   2   7   4      134.24      144.13      2.59 o 
   3   7   4       41.60       41.50      1.55 o 
   4   7   4      157.19      146.81      2.79 o 
   5   7   4      182.66      178.56      3.39 o 
   6   7   4        0.67        1.16      0.80 o 
   7   7   4      323.71      306.16      4.43 o 
  -7   8   4       29.31       28.46      1.64 o 
  -6   8   4        0.10       -0.03      0.81 o 
  -5   8   4      221.90      217.74      3.66 o 
  -4   8   4        7.73        9.17      1.12 o 
  -3   8   4       31.64       33.65      1.58 o 
  -2   8   4        8.16        6.45      0.91 o 
  -1   8   4      177.39      173.94      2.93 o 
   0   8   4       19.59       17.22      1.10 o 
   1   8   4        4.80        4.11      0.82 o 
   2   8   4       40.36       39.89      1.56 o 
   3   8   4       19.48       17.31      1.20 o 
   4   8   4      330.65      318.75      4.68 o 
   5   8   4       15.51       17.50      1.44 o 
   6   8   4      160.73      160.97      4.10 o 
   7   8   4      112.27      110.34      2.88 o 
   8   8   4      222.66      198.66      3.68 o 
  -8   9   4      130.04      129.63      3.04 o 
  -7   9   4      491.12      480.07      6.34 o 
  -6   9   4      187.25      177.10      3.42 o 
  -5   9   4       90.26       82.65      2.40 o 
  -4   9   4       13.04       10.66      1.16 o 
  -3   9   4       32.62       30.82      1.60 o 
  -2   9   4        0.01       -0.31      0.77 o 
  -1   9   4        1.85        1.90      0.85 o 
   0   9   4       73.02       78.45      2.69 o 
   1   9   4       39.43       36.28      1.65 o 
   2   9   4       14.72       14.88      1.25 o 
   3   9   4        3.34        1.93      0.84 o 
   4   9   4      100.18      109.19      2.75 o 
   5   9   4      405.93      389.89      5.47 o 
   6   9   4       65.84       70.21      2.43 o 
   7   9   4      239.81      219.40      4.10 o 
   8   9   4       10.50        9.35      1.36 o 
   9   9   4      112.85      111.43      3.66 o 
  -9  10   4       24.39       23.41      1.80 o 
  -8  10   4        1.80        2.76      1.08 o 
  -7  10   4      215.51      207.85      3.86 o 
  -6  10   4      110.23      101.45      2.72 o 
  -5  10   4      131.03      129.99      2.97 o 
  -4  10   4        9.95       10.64      1.24 o 
  -3  10   4       21.03       23.91      1.85 o 
  -2  10   4       26.14       20.70      1.63 o 
  -1  10   4        7.28       11.19      1.35 o 
   0  10   4        5.14        2.29      0.94 o 
   1  10   4        4.18        7.40      1.12 o 
   2  10   4       12.37       14.39      1.35 o 
   3  10   4       21.37       18.84      1.70 o 
   4  10   4        3.82        3.69      1.01 o 
   5  10   4      241.91      233.65      4.20 o 
   6  10   4       99.31      105.17      2.88 o 
   7  10   4      131.68      128.19      3.76 o 
   8  10   4       28.04       26.48      1.99 o 
   9  10   4       47.12       52.78      2.56 o 
  10  10   4        0.92        1.79      1.18 o 
 -10  11   4        0.29        0.32      1.27 o 
  -9  11   4        6.83        6.60      1.57 o 
  -8  11   4       78.15       74.55      2.76 o 
  -7  11   4        3.46        3.15      1.18 o 
  -6  11   4       60.36       65.32      2.50 o 
  -5  11   4       28.60       29.03      1.74 o 
  -4  11   4        2.44        1.54      1.01 o 
  -3  11   4      101.19       98.09      3.00 o 
  -2  11   4       11.00       12.57      1.62 o 
  -1  11   4       13.86       19.02      1.75 o 
   0  11   4        0.29       -0.43      0.97 o 
   1  11   4       64.75       45.23      2.20 o 
   2  11   4       14.40       10.78      1.33 o 
   3  11   4       61.34       47.90      2.14 o 
   4  11   4        0.42        1.48      0.96 o 
   5  11   4        0.92        1.25      0.98 o 
   6  11   4       38.65       40.09      2.06 o 
   7  11   4       70.03       66.11      2.58 o 
   8  11   4      130.21      122.91      3.54 o 
   9  11   4        0.06        1.73      1.21 o 
  10  11   4       12.69       18.37      2.03 o 
  11  11   4       86.67       87.04      3.65 o 
 -11  12   4       59.33       58.74      3.22 o 
 -10  12   4       20.88       18.65      2.12 o 
  -9  12   4       20.49       21.42      1.99 o 
  -8  12   4        3.40        2.49      1.21 o 
  -7  12   4        6.89        7.02      1.53 o 
  -6  12   4        7.79        7.55      1.34 o 
  -5  12   4      145.12      137.28      3.91 o 
  -4  12   4        0.00        0.11      1.24 o 
  -3  12   4       40.83       36.94      2.15 o 
  -2  12   4      232.08      217.03      4.43 o 
  -1  12   4       51.05       43.77      2.33 o 
   0  12   4      220.89      192.39      4.50 o 
   1  12   4      101.68      106.73      3.14 o 
   2  12   4       19.56       18.91      1.71 o 
   3  12   4      126.32      136.42      3.56 o 
   4  12   4       28.82       23.32      1.86 o 
   5  12   4       89.88       88.32      2.84 o 
   6  12   4        0.01        0.04      0.98 o 
   7  12   4       12.88       12.48      1.59 o 
   8  12   4       47.34       43.28      2.90 o 
   9  12   4       40.30       40.20      2.68 o 
  10  12   4       64.94       63.76      3.26 o 
  11  12   4       41.22       44.40      2.97 o 
  12  12   4      178.62      188.60      5.21 o 
 -12  13   4        3.05        2.70      1.65 o 
 -11  13   4       25.82       25.17      2.49 o 
 -10  13   4       61.15       62.17      3.05 o 
  -9  13   4       90.69       99.85      3.60 o 
  -8  13   4       22.74       22.48      1.94 o 
  -7  13   4       19.79       17.16      1.85 o 
  -6  13   4        0.15        1.90      1.31 o 
  -5  13   4       18.05       17.69      2.09 o 
  -4  13   4       96.21       93.59      3.71 o 
  -3  13   4      152.71      149.26      4.58 o 
  -2  13   4       64.58       62.10      2.75 o 
  -1  13   4      145.13      138.06      3.95 o 
   0  13   4      253.42      243.46      5.24 o 
   1  13   4        2.76        2.34      1.26 o 
   2  13   4        5.15        5.89      1.34 o 
   3  13   4       55.45       48.71      2.48 o 
   4  13   4        1.99        1.92      1.23 o 
   5  13   4       32.26       31.66      2.29 o 
   6  13   4      155.85      152.01      3.95 o 
   7  13   4        5.65        5.29      1.51 o 
   8  13   4       21.78       21.42      2.19 o 
   9  13   4       22.39       22.83      2.27 o 
  10  13   4       28.95       25.09      2.39 o 
  11  13   4       12.13       10.46      2.01 o 
  12  13   4       56.76       57.85      3.45 o 
  13  13   4       50.34       59.19      5.25 o 
 -11  14   4       27.92       32.45      3.39 o 
 -10  14   4       13.00       11.68      2.08 o 
  -9  14   4       10.84       10.19      1.79 o 
  -8  14   4        3.99        3.29      1.58 o 
  -7  14   4       13.22        9.72      1.85 o 
  -6  14   4        2.15        1.97      1.39 o 
  -5  14   4       94.12       97.00      3.86 o 
  -4  14   4      202.64      197.44      5.31 o 
  -3  14   4      105.53      112.84      4.03 o 
  -2  14   4        2.51        3.83      1.31 o 
  -1  14   4      147.95      147.00      8.02 o 
   0  14   4      144.43      136.87      4.04 o 
   1  14   4       24.52       24.49      2.18 o 
   2  14   4       49.06       51.52      2.82 o 
   3  14   4       16.37       16.48      1.78 o 
   4  14   4        0.06       -0.41      1.18 o 
   5  14   4       80.28       87.66      3.81 o 
   6  14   4       11.55       10.54      2.13 o 
   7  14   4       62.67       73.39      3.38 o 
   8  14   4       11.86       14.71      2.01 o 
   9  14   4       62.34       64.59      3.40 o 
  10  14   4        5.11        7.20      2.22 o 
  11  14   4        2.26        2.39      1.62 o 
 -10  15   4        4.48        6.45      1.88 o 
  -9  15   4        0.28        0.23      1.75 o 
  -8  15   4       16.75       14.99      2.62 o 
  -7  15   4       16.83       13.95      2.21 o 
  -6  15   4       62.31       60.10      3.21 o 
  -5  15   4        1.30        0.40      1.33 o 
  -4  15   4        0.49        1.99      1.43 o 
  -3  15   4       28.23       27.77      2.53 o 
  -2  15   4       17.15       16.00      2.14 o 
  -1  15   4        7.62        6.84      1.71 o 
   0  15   4       28.91       29.90      2.49 o 
   1  15   4       58.04       58.03      3.00 o 
   2  15   4       12.85       13.24      1.91 o 
   3  15   4        0.89       -0.40      1.29 o 
   4  15   4        6.68        5.97      1.91 o 
   5  15   4        3.85        4.10      1.87 o 
   6  15   4       13.46       13.50      2.38 o 
   7  15   4       52.75       60.86      3.98 o 
   8  15   4        3.21        1.41      1.52 o 
   9  15   4       16.87       15.94      2.47 o 
  10  15   4       15.63       13.24      2.42 o 
  -9  16   4       34.80       47.48      4.90 o 
  -8  16   4       54.62       58.64      3.72 o 
  -7  16   4        0.81        1.46      1.76 o 
  -6  16   4        0.10        2.48      1.76 o 
  -5  16   4       46.34       53.02      3.33 o 
  -4  16   4        8.26        5.83      1.69 o 
  -3  16   4       11.59       13.40      1.99 o 
  -2  16   4       43.47       47.12      3.60 o 
  -1  16   4       18.20       22.48      2.50 o 
   0  16   4        0.44        1.72      1.58 o 
   1  16   4       34.91       31.69      3.12 o 
   2  16   4       17.20       16.39      2.07 o 
   3  16   4        0.22       -1.46      1.46 o 
   4  16   4        0.61        0.68      1.80 o 
   5  16   4        0.57        1.48      1.79 o 
   6  16   4        6.15        5.87      2.07 o 
   7  16   4       21.88       23.74      3.39 o 
   8  16   4       23.74       26.62      3.20 o 
   9  16   4       79.25      102.60      6.56 o 
  -7  17   4       57.76       84.68     10.64 o 
  -6  17   4       23.24       25.28      2.85 o 
  -5  17   4      172.79      183.10      5.70 o 
  -4  17   4        0.05       -0.43      1.45 o 
  -3  17   4        4.20        4.32      1.82 o 
  -2  17   4        4.83        3.24      1.74 o 
  -1  17   4        0.06        2.58      1.79 o 
   0  17   4       42.88       50.19      3.37 o 
   1  17   4        0.04       -0.70      1.66 o 
   2  17   4       11.28        9.18      2.63 o 
   3  17   4       18.24       22.18      2.82 o 
   4  17   4        1.03        3.59      1.97 o 
   5  17   4        6.50       10.36      2.73 o 
   6  17   4       49.87       55.75      4.10 o 
   7  17   4       15.16       12.15      5.05 o 
  -3  18   4       20.60       21.66      2.79 o 
  -2  18   4        1.80        0.27      1.89 o 
  -1  18   4        0.23       -1.15      1.60 o 
   0  18   4       37.14       37.01      3.49 o 
   1  18   4       16.89       12.11      2.72 o 
   2  18   4       62.56       54.19      4.62 o 
   3  18   4      104.97      106.68      9.40 o 
   0   1   5      828.75      826.36      6.45 o 
   1   1   5        0.04       -0.12      0.63 o 
  -1   2   5     3363.43     3331.98     20.86 o 
   0   2   5     1349.79     1314.94      9.21 o 
   1   2   5      233.87      238.00      2.93 o 
   2   2   5      581.46      566.73      5.27 o 
  -2   3   5       75.22       78.18      1.84 o 
  -1   3   5      378.15      368.29      4.04 o 
   0   3   5      435.15      436.64      4.47 o 
   1   3   5      975.93      961.26      8.02 o 
   2   3   5      150.52      147.94      2.56 o 
   3   3   5       25.09       25.84      1.22 o 
  -3   4   5       22.50       16.76      1.09 o 
  -2   4   5      175.98      179.45      2.73 o 
  -1   4   5      207.34      198.39      2.87 o 
   0   4   5      251.74      258.82      3.32 o 
   1   4   5      201.23      210.51      3.38 o 
   2   4   5       16.66       13.72      1.11 o 
   3   4   5       12.64       14.97      1.11 o 
   4   4   5      490.01      442.11      4.87 o 
  -4   5   5      597.00      562.75      5.75 o 
  -3   5   5       23.64       20.10      1.18 o 
  -2   5   5       13.04       18.79      1.15 o 
  -1   5   5       97.59       87.60      1.96 o 
   0   5   5       26.07       21.93      1.19 o 
   1   5   5       45.27       49.98      1.76 o 
   2   5   5       59.95       56.13      1.85 o 
   3   5   5       15.74       10.64      1.16 o 
   4   5   5      134.44      131.62      3.50 o 
   5   5   5      368.71      344.74      4.81 o 
  -5   6   5      612.03      578.11      6.31 o 
  -4   6   5       13.20       16.74      1.30 o 
  -3   6   5       23.33       25.33      1.37 o 
  -2   6   5      323.15      293.40      3.69 o 
  -1   6   5       95.93       91.58      2.04 o 
   0   6   5        2.60        4.69      0.91 o 
   1   6   5      360.28      378.28      5.40 o 
   2   6   5      166.41      154.93      3.36 o 
   3   6   5       40.76       33.17      1.70 o 
   4   6   5      313.99      290.24      4.37 o 
   5   6   5      704.75      662.40      7.29 o 
   6   6   5       20.88       30.51      1.72 o 
  -6   7   5      326.93      308.34      4.75 o 
  -5   7   5        2.20        0.30      0.85 o 
  -4   7   5      242.70      229.57      3.71 o 
  -3   7   5      125.13      114.08      2.59 o 
  -2   7   5      608.91      616.86      6.43 o 
  -1   7   5      241.76      222.22      3.21 o 
   0   7   5        0.01       -0.32      0.80 o 
   1   7   5        2.50        1.32      0.86 o 
   2   7   5        7.72        7.37      1.12 o 
   3   7   5        0.83       -0.05      0.83 o 
   4   7   5      305.58      286.12      4.73 o 
   5   7   5       24.27       30.77      1.74 o 
   6   7   5      410.77      376.18      5.31 o 
   7   7   5      271.49      238.29      4.18 o 
  -7   8   5        1.44        2.68      1.10 o 
  -6   8   5       47.79       42.72      2.03 o 
  -5   8   5      674.70      627.30      7.74 o 
  -4   8   5       76.19       64.85      2.16 o 
  -3   8   5        4.81        4.65      0.98 o 
  -2   8   5       79.20       94.32      2.85 o 
  -1   8   5        0.17       -0.78      0.87 o 
   0   8   5      169.44      171.28      3.32 o 
   1   8   5       27.88       13.72      1.32 o 
   2   8   5      272.39      240.34      4.02 o 
   3   8   5      129.58      146.46      3.68 o 
   4   8   5       90.99       91.36      2.82 o 
   5   8   5       41.37       48.72      2.24 o 
   6   8   5        0.15        1.35      0.97 o 
   7   8   5      373.52      345.17      6.07 o 
   8   8   5        3.13        2.95      1.14 o 
  -8   9   5        4.70        5.71      1.41 o 
  -7   9   5        6.37        7.35      1.31 o 
  -6   9   5      225.01      231.87      4.18 o 
  -5   9   5      104.86       94.33      2.91 o 
  -4   9   5       62.69       71.76      2.31 o 
  -3   9   5       13.29        8.35      1.12 o 
  -2   9   5        0.15        0.54      0.96 o 
  -1   9   5       68.03       79.22      2.82 o 
   0   9   5        1.61        1.00      0.94 o 
   1   9   5        0.01        2.40      0.97 o 
   2   9   5        0.00        0.74      0.97 o 
   3   9   5      108.48       97.46      3.39 o 
   4   9   5        0.20        0.98      1.02 o 
   5   9   5       99.44       99.31      3.02 o 
   6   9   5       71.91       70.87      3.12 o 
   7   9   5        5.97        6.12      1.25 o 
   8   9   5        7.33        4.57      1.29 o 
   9   9   5        5.43        6.31      1.37 o 
  -9  10   5       33.13       33.14      2.36 o 
  -8  10   5       12.77       19.07      1.79 o 
  -7  10   5       47.60       45.23      2.42 o 
  -6  10   5      109.41      108.18      3.02 o 
  -5  10   5       61.69       58.40      2.33 o 
  -4  10   5        9.99        6.15      1.25 o 
  -3  10   5       55.94       61.28      2.45 o 
  -2  10   5        1.71        1.47      1.06 o 
  -1  10   5        2.96        9.32      1.40 o 
   0  10   5       13.48       11.52      1.48 o 
   1  10   5       39.29       21.16      1.82 o 
   2  10   5      494.94      499.02      7.11 o 
   3  10   5        0.03        0.51      1.00 o 
   4  10   5        7.14        5.57      1.25 o 
   5  10   5        4.26        3.94      1.19 o 
   6  10   5       40.29       44.25      2.38 o 
   7  10   5       15.78       13.51      1.74 o 
   8  10   5       46.10       40.75      2.46 o 
   9  10   5       50.24       54.25      2.79 o 
  10  10   5       11.91       13.83      1.84 o 
 -10  11   5        1.08        0.28      1.27 o 
  -9  11   5       37.83       44.50      2.69 o 
  -8  11   5       61.59       63.55      2.98 o 
  -7  11   5       44.04       42.75      2.51 o 
  -6  11   5      115.90      121.62      3.39 o 
  -5  11   5        4.29        3.84      1.19 o 
  -4  11   5       19.10       22.99      2.36 o 
  -3  11   5      132.93      133.21      3.66 o 
  -2  11   5      288.72      268.06      5.16 o 
  -1  11   5        5.87        2.94      1.19 o 
   0  11   5      254.56      257.10      5.04 o 
   1  11   5        0.10        1.14      1.27 o 
   2  11   5      322.11      319.51      5.69 o 
   3  11   5      299.31      333.12      5.47 o 
   4  11   5      139.85      129.93      3.41 o 
   5  11   5       12.38       10.95      1.51 o 
   6  11   5       65.84       64.03      2.72 o 
   7  11   5        2.52        3.90      1.38 o 
   8  11   5       23.89       26.11      2.31 o 
   9  11   5        0.00        2.80      1.38 o 
  10  11   5        0.42       -1.26      1.26 o 
  11  11   5        0.04       -0.94      1.39 o 
 -11  12   5        1.33        0.70      1.55 o 
 -10  12   5       67.84       68.31      3.49 o 
  -9  12   5       28.47       31.87      2.88 o 
  -8  12   5        6.34        3.01      1.43 o 
  -7  12   5       34.89       31.73      2.32 o 
  -6  12   5       47.30       48.44      2.69 o 
  -5  12   5       19.57       19.05      1.93 o 
  -4  12   5       48.24       51.50      3.21 o 
  -3  12   5      175.38      181.51      4.71 o 
  -2  12   5       70.76       75.83      3.24 o 
  -1  12   5      129.79      140.88      3.84 o 
   0  12   5      141.21      122.14      8.83 o 
   1  12   5        7.52        4.94      1.43 o 
   2  12   5       22.83       23.41      2.90 o 
   3  12   5       62.68       61.26      2.82 o 
   4  12   5       34.92       40.10      2.44 o 
   5  12   5        1.62        1.54      1.22 o 
   6  12   5       58.97       63.36      2.77 o 
   7  12   5      100.74      103.09      3.87 o 
   8  12   5       45.23       43.17      3.27 o 
   9  12   5       46.90       49.52      3.08 o 
  10  12   5        2.05        3.18      1.62 o 
  11  12   5        3.41        4.42      1.67 o 
 -10  13   5        0.10        1.12      1.66 o 
  -9  13   5       34.92       32.39      3.73 o 
  -8  13   5       57.57       61.18      3.36 o 
  -7  13   5       15.55       20.86      2.12 o 
  -6  13   5      163.75      180.61      5.31 o 
  -5  13   5       30.67       35.36      2.62 o 
  -4  13   5       94.01       97.67      3.66 o 
  -3  13   5      162.57      164.50      4.62 o 
  -2  13   5       90.58       97.56      3.74 o 
  -1  13   5       10.48       10.15      2.15 o 
   0  13   5      396.54      411.83      7.97 o 
   1  13   5       23.81       25.39      2.35 o 
   2  13   5      292.84      274.31      6.42 o 
   3  13   5       50.01       47.05      2.87 o 
   4  13   5       32.76       26.52      2.19 o 
   5  13   5       90.36       94.45      3.53 o 
   6  13   5      183.70      201.87      4.55 o 
   7  13   5       89.04       96.47      3.88 o 
   8  13   5        1.43        1.08      1.57 o 
   9  13   5        7.53        9.56      2.17 o 
  10  13   5       18.45       17.50      3.20 o 
  -9  14   5        0.02        1.15      1.85 o 
  -8  14   5        1.70       -1.15      1.60 o 
  -7  14   5       16.53       11.62      2.00 o 
  -6  14   5        1.07        1.28      1.54 o 
  -5  14   5      154.73      171.07      4.89 o 
  -4  14   5       35.31       37.72      3.31 o 
  -3  14   5       18.17       11.71      2.10 o 
  -2  14   5       72.94       57.47      3.14 o 
  -1  14   5      236.84      248.61      5.82 o 
   0  14   5      251.68      264.27      6.41 o 
   1  14   5      245.49      256.77      6.36 o 
   2  14   5        0.04       -0.68      1.31 o 
   3  14   5       61.19       66.50      3.35 o 
   4  14   5        3.19        3.29      1.57 o 
   5  14   5       67.92       60.80      3.03 o 
   6  14   5       13.89       15.01      2.31 o 
   7  14   5       71.53       78.84      4.50 o 
   8  14   5        1.78        1.24      1.75 o 
   9  14   5       98.83      103.98      5.09 o 
  -7  15   5       56.90       53.62      3.55 o 
  -6  15   5       88.37       88.11      3.94 o 
  -5  15   5      100.82      109.93      5.33 o 
  -4  15   5        0.55        0.51      1.71 o 
  -3  15   5       74.70       90.50      4.59 o 
  -2  15   5        0.00       -1.26      1.49 o 
  -1  15   5       80.58       86.73      3.79 o 
   0  15   5        9.29        9.94      1.94 o 
   1  15   5      121.42      126.23      4.44 o 
   2  15   5      112.07      112.80      5.46 o 
   3  15   5       12.19       11.09      2.02 o 
   4  15   5       37.79       48.39      3.10 o 
   5  15   5       23.32       25.93      3.15 o 
   6  15   5       59.58       67.65      3.92 o 
   7  15   5        8.73        5.17      2.14 o 
  -5  16   5       92.71      103.83      5.75 o 
  -4  16   5       13.28        8.58      2.24 o 
  -3  16   5       40.19       36.63      3.24 o 
  -2  16   5      127.84      135.71      5.08 o 
  -1  16   5       78.42       82.83      5.11 o 
   0  16   5       40.10       43.09      3.37 o 
   1  16   5       66.79       79.78      3.80 o 
   2  16   5        4.13        2.69      1.66 o 
   3  16   5        3.11        4.87      1.75 o 
   4  16   5       88.53      100.15      5.07 o 
   5  16   5        0.21        0.84      2.17 o 
   0   0   6     2375.58     2324.33     41.02 o 
   0   1   6     1053.44     1034.13     10.50 o 
   1   1   6      101.38       96.16      2.61 o 
  -1   2   6       28.46       28.18      2.36 o 
   0   2   6        4.42        5.69      1.11 o 
   1   2   6      735.29      705.57      7.63 o 
   2   2   6      751.91      734.62      7.85 o 
  -2   3   6       38.17       33.78      1.80 o 
  -1   3   6       70.17       74.57      2.40 o 
   0   3   6       20.92       20.03      1.51 o 
   1   3   6        1.15        2.91      1.03 o 
   2   3   6       37.97       45.82      1.88 o 
   3   3   6       66.33       65.02      2.29 o 
  -3   4   6       28.52       27.26      1.69 o 
  -2   4   6      451.89      414.68      5.24 o 
  -1   4   6        0.06       -0.80      0.80 o 
   0   4   6      278.63      277.54      6.71 o 
   1   4   6       47.74       51.03      1.98 o 
   2   4   6      181.90      171.45      3.27 o 
   3   4   6       89.68       83.02      3.16 o 
   4   4   6        0.21       -0.76      0.92 o 
  -4   5   6       53.90       49.59      2.44 o 
  -3   5   6       31.53       32.23      1.82 o 
  -2   5   6       11.51        8.84      1.26 o 
  -1   5   6       13.99       15.49      1.41 o 
   0   5   6       36.02       27.60      1.62 o 
   1   5   6        1.48        0.32      0.93 o 
   2   5   6      167.67      151.11      3.31 o 
   3   5   6       10.72        8.84      1.24 o 
   4   5   6      840.61      771.87      8.83 o 
   5   5   6       10.27        8.97      1.35 o 
  -5   6   6        4.88        3.58      1.21 o 
  -4   6   6      381.61      340.64      5.49 o 
  -3   6   6      434.45      427.70      7.36 o 
  -2   6   6      134.26      148.13      3.10 o 
  -1   6   6      148.73      139.38      2.96 o 
   0   6   6        6.27        3.76      1.06 o 
   1   6   6      203.42      178.52      3.77 o 
   2   6   6      128.23      115.25      2.96 o 
   3   6   6       86.37       86.15      2.68 o 
   4   6   6      190.89      168.83      4.04 o 
   5   6   6       45.11       45.07      2.31 o 
   6   6   6        0.00       -0.15      1.03 o 
  -6   7   6       68.79       64.59      3.20 o 
  -5   7   6       63.62       56.57      2.51 o 
  -4   7   6      447.49      405.90     10.88 o 
  -3   7   6       32.28       26.45      1.77 o 
  -2   7   6      221.16      190.17      3.96 o 
  -1   7   6        3.99        2.54      1.14 o 
   0   7   6       11.22       21.01      1.63 o 
   1   7   6       48.71       52.32      2.21 o 
   2   7   6        0.00        0.23      1.01 o 
   3   7   6       63.35       70.04      2.68 o 
   4   7   6       30.05       33.26      2.06 o 
   5   7   6      119.55      117.95      3.37 o 
   6   7   6       45.34       40.08      2.28 o 
   7   7   6       33.30       36.61      2.26 o 
  -7   8   6       58.89       51.85      2.58 o 
  -6   8   6      101.59       90.46      3.36 o 
  -5   8   6        3.71        2.33      1.14 o 
  -4   8   6       50.29       49.09      2.25 o 
  -3   8   6       20.00       18.90      1.79 o 
  -2   8   6       32.04       30.68      2.14 o 
  -1   8   6       42.84       42.15      2.37 o 
   0   8   6        5.36        0.45      1.09 o 
   1   8   6        8.31       17.79      1.57 o 
   2   8   6      140.79      142.72      3.55 o 
   3   8   6       83.20       69.84      2.74 o 
   4   8   6       94.07       85.13      2.98 o 
   5   8   6      147.22      139.56      3.83 o 
   6   8   6       62.69       63.22      2.74 o 
   7   8   6       11.43        7.77      1.47 o 
   8   8   6        9.73        6.44      1.46 o 
  -8   9   6       20.87       20.03      1.94 o 
  -7   9   6        3.60        4.57      1.37 o 
  -6   9   6       11.54        8.31      1.41 o 
  -5   9   6        0.40        1.68      1.14 o 
  -4   9   6       22.56       22.84      2.01 o 
  -3   9   6       26.09       32.03      2.12 o 
  -2   9   6       79.92       86.28      3.20 o 
  -1   9   6       30.45       25.16      2.05 o 
   0   9   6        0.49       -0.01      1.12 o 
   1   9   6       26.91       18.27      1.97 o 
   2   9   6        8.68        6.02      1.28 o 
   3   9   6       66.00       74.34      2.83 o 
   4   9   6        8.34        6.27      1.41 o 
   5   9   6       33.00       28.68      2.12 o 
   6   9   6       17.86       20.41      1.92 o 
   7   9   6        9.08        7.47      1.47 o 
   8   9   6        4.39        3.18      1.45 o 
   9   9   6       34.05       37.88      2.47 o 
  -9  10   6        1.85        2.13      1.41 o 
  -8  10   6       12.79       11.52      2.10 o 
  -7  10   6        7.03        6.29      1.42 o 
  -6  10   6       23.73       26.31      2.18 o 
  -5  10   6        0.04        1.20      1.25 o 
  -4  10   6       60.57       59.35      3.29 o 
  -3  10   6       12.32        7.29      1.47 o 
  -2  10   6        0.27        1.86      1.22 o 
  -1  10   6       26.40       25.85      2.13 o 
   0  10   6      137.54      140.60      3.96 o 
   1  10   6      151.77      166.07      6.16 o 
   2  10   6      123.85      101.91      4.04 o 
   3  10   6       59.39       51.01      2.69 o 
   4  10   6      202.43      214.35      4.91 o 
   5  10   6        5.76        5.04      1.47 o 
   6  10   6       69.92       76.82      3.05 o 
   7  10   6        0.74        0.97      1.29 o 
   8  10   6        9.21        8.01      1.63 o 
   9  10   6       23.14       28.80      2.45 o 
  10  10   6       12.38       11.53      1.88 o 
 -10  11   6        0.36        1.58      1.69 o 
  -9  11   6       15.00        9.53      1.85 o 
  -8  11   6       56.00       52.86      3.76 o 
  -7  11   6        0.72        0.87      1.28 o 
  -6  11   6       25.93       28.83      2.23 o 
  -5  11   6        0.02       -0.13      1.28 o 
  -4  11   6       20.03       22.88      2.09 o 
  -3  11   6        1.57        1.01      1.25 o 
  -2  11   6       40.17       48.46      2.68 o 
  -1  11   6        4.71        5.58      1.49 o 
   0  11   6      287.31      274.42      6.53 o 
   1  11   6       52.99       56.31      3.39 o 
   2  11   6      200.68      203.90      5.59 o 
   3  11   6       14.17       13.06      1.82 o 
   4  11   6       14.14       15.30      1.88 o 
   5  11   6       30.74       35.62      2.58 o 
   6  11   6      111.02      120.01      4.58 o 
   7  11   6        6.62        7.94      1.60 o 
   8  11   6       73.13       76.09      3.53 o 
   9  11   6       64.30       64.17      4.12 o 
  10  11   6       23.72       24.79      2.81 o 
  -9  12   6       17.97        9.03      5.63 o 
  -8  12   6       49.57       49.58      3.01 o 
  -7  12   6       28.69       29.35      2.44 o 
  -6  12   6      120.03      118.23      4.67 o 
  -5  12   6       36.52       39.78      2.84 o 
  -4  12   6       39.50       39.78      2.60 o 
  -3  12   6        0.18        0.37      1.36 o 
  -2  12   6       29.60       23.36      2.17 o 
  -1  12   6        5.37        1.40      1.46 o 
   0  12   6      173.76      172.55      6.13 o 
   1  12   6        7.49        5.69      1.67 o 
   2  12   6       93.81       99.43      3.95 o 
   3  12   6        0.17        1.31      1.45 o 
   4  12   6        6.79        8.80      1.70 o 
   5  12   6       91.23       95.92      4.25 o 
   6  12   6      104.88      109.92      3.72 o 
   7  12   6       63.65       61.67      3.46 o 
   8  12   6       16.56       12.10      2.02 o 
   9  12   6       17.71       11.33      5.96 o 
  -7  13   6       85.48       84.32      4.25 o 
  -6  13   6      133.66      151.59      8.78 o 
  -5  13   6        0.92        2.17      1.58 o 
  -4  13   6      122.25      135.37      5.66 o 
  -3  13   6        7.89        7.73      1.72 o 
  -2  13   6       59.99       55.58      3.25 o 
  -1  13   6        0.02        0.12      1.48 o 
   0  13   6      160.33      170.43      5.58 o 
   1  13   6       34.37       29.64      2.68 o 
   2  13   6      418.36      425.65      8.70 o 
   3  13   6      197.17      214.48      7.21 o 
   4  13   6      191.99      199.80      5.92 o 
   5  13   6        3.12        4.72      1.62 o 
   6  13   6      125.84      146.85      4.85 o 
   7  13   6       14.27       11.37      2.11 o 
  -5  14   6       14.80       11.75      2.84 o 
  -4  14   6        7.74       10.20      2.10 o 
  -3  14   6       10.73       12.05      2.19 o 
  -2  14   6      138.86      141.19      5.93 o 
  -1  14   6      120.36      129.38      5.50 o 
   0  14   6        5.57        6.36      1.90 o 
   1  14   6       30.95       30.06      3.02 o 
   2  14   6       77.53       78.31      3.85 o 
   3  14   6        0.55       -0.27      1.57 o 
   4  14   6        1.11        3.44      1.77 o 
   5  14   6        3.48        4.98      2.54 o 
   0   1   7        0.64        2.28      1.27 o 
   1   1   7       18.81       18.89      1.93 o 
  -1   2   7       76.03       72.34      3.02 o 
   0   2   7       65.04       70.65      3.18 o 
   1   2   7        0.34        0.54      1.22 o 
   2   2   7        5.89        4.82      1.34 o 
  -2   3   7      167.83      177.48      4.93 o 
  -1   3   7       24.81       27.70      2.03 o 
   0   3   7       64.81       70.00      3.90 o 
   1   3   7      196.20      197.17      4.56 o 
   2   3   7        2.04        1.56      1.27 o 
   3   3   7       12.99       13.83      1.77 o 
  -3   4   7       20.35       15.25      1.83 o 
  -2   4   7        0.43       -0.86      1.20 o 
  -1   4   7        1.47       -0.25      1.07 o 
   0   4   7        0.44        2.30      1.18 o 
   1   4   7       79.38       89.93      3.06 o 
   2   4   7        5.35        6.96      1.38 o 
   3   4   7        3.91        3.18      1.37 o 
   4   4   7        0.99       -1.00      1.27 o 
  -4   5   7       11.35        6.77      1.68 o 
  -3   5   7        7.76        7.88      1.70 o 
  -2   5   7        0.00        1.10      1.25 o 
  -1   5   7       84.79       78.02      3.41 o 
   0   5   7        7.09        2.72      1.36 o 
   1   5   7       15.52       16.47      1.72 o 
   2   5   7       25.43       25.89      1.98 o 
   3   5   7       17.25       16.27      1.79 o 
   4   5   7       10.43       11.16      1.70 o 
   5   5   7       32.63       29.51      2.48 o 
  -5   6   7        5.01        2.75      1.37 o 
  -4   6   7        2.89        0.05      1.37 o 
  -3   6   7       26.22       21.33      2.21 o 
  -2   6   7        4.02        3.74      1.72 o 
  -1   6   7       86.62       91.94      3.65 o 
   0   6   7       22.69       23.00      2.06 o 
   1   6   7        0.03        0.67      1.18 o 
   2   6   7       51.91       51.35      2.57 o 
   3   6   7        0.31        2.73      1.36 o 
   4   6   7        1.03        2.09      1.33 o 
   5   6   7       10.15        6.71      1.49 o 
   6   6   7        0.73        0.82      1.25 o 
  -6   7   7       27.43       28.58      2.37 o 
  -5   7   7        0.00        0.42      1.33 o 
  -4   7   7        2.68        5.31      1.64 o 
  -3   7   7        5.05        3.28      1.66 o 
  -2   7   7        2.68        0.75      1.49 o 
  -1   7   7        1.60        2.79      1.58 o 
   0   7   7       12.50       20.66      2.61 o 
   1   7   7       41.02       43.58      3.04 o 
   2   7   7       84.53       93.37      4.04 o 
   3   7   7        1.55        1.82      1.26 o 
   4   7   7       11.55       12.87      1.75 o 
   5   7   7       19.20       25.47      2.45 o 
   6   7   7       87.44       88.80      3.32 o 
   7   7   7       45.73       46.96      2.71 o 
  -7   8   7        4.44        3.08      1.45 o 
  -6   8   7        0.89        0.45      1.39 o 
  -5   8   7        3.10        2.16      1.59 o 
  -4   8   7        7.69        8.37      1.82 o 
  -3   8   7        0.80        4.01      1.75 o 
  -2   8   7        3.50        2.59      1.69 o 
  -1   8   7        1.56        2.64      1.64 o 
   0   8   7       54.14       56.53      3.40 o 
   1   8   7        0.00        0.28      1.56 o 
   2   8   7       34.15       36.64      3.32 o 
   3   8   7       16.84       15.10      1.96 o 
   4   8   7       18.63       24.80      2.13 o 
   5   8   7        3.49        1.35      1.34 o 
   6   8   7       19.99       22.66      2.57 o 
   7   8   7       46.14       46.23      2.75 o 
   8   8   7       44.59       46.67      2.80 o 
  -8   9   7        0.01       -0.36      1.47 o 
  -7   9   7       23.94       27.96      3.00 o 
  -6   9   7       27.04       30.58      2.70 o 
  -5   9   7       20.73       20.31      2.34 o 
  -4   9   7       10.23       16.03      2.20 o 
  -3   9   7        0.61        0.63      1.58 o 
  -2   9   7        1.35        2.12      1.71 o 
  -1   9   7       49.86       40.99      2.87 o 
   0   9   7       13.09       19.37      2.45 o 
   1   9   7        2.70        3.69      1.60 o 
   2   9   7        3.77        4.13      1.67 o 
   3   9   7        7.28        4.96      1.47 o 
   4   9   7        1.49        1.52      1.35 o 
   5   9   7       41.02       44.84      2.83 o 
   6   9   7       29.35       32.69      2.43 o 
   7   9   7        2.76        4.59      1.62 o 
   8   9   7       15.18       14.65      2.06 o 
  -7  10   7       52.47       53.58      3.71 o 
  -6  10   7       13.86       12.27      2.22 o 
  -5  10   7       40.19       42.13      3.07 o 
  -4  10   7       31.95       32.31      3.46 o 
  -3  10   7       18.65       13.66      2.39 o 
  -2  10   7       25.35       27.15      2.84 o 
  -1  10   7       11.04       12.73      2.10 o 
   0  10   7        0.04       -0.39      1.53 o 
   1  10   7       37.10       40.20      2.96 o 
   2  10   7       23.27       21.59      2.39 o 
   3  10   7       20.09       21.13      2.33 o 
   4  10   7        7.85        7.02      1.75 o 
   5  10   7       61.27       68.73      3.20 o 
   6  10   7       24.94       27.82      3.60 o 
   7  10   7      114.59      120.63      4.92 o 
  -5  11   7       53.85       55.05      4.55 o 
  -4  11   7      110.42      122.43      4.99 o 
  -3  11   7        3.01        1.07      1.82 o 
  -2  11   7       44.91       42.52      3.72 o 
  -1  11   7       12.41       12.12      2.10 o 
   0  11   7       29.31       28.40      2.66 o 
   1  11   7        3.79        1.43      1.65 o 
   2  11   7        4.66        5.01      1.81 o 
   3  11   7       18.81       14.18      2.26 o 
   4  11   7        0.09       -0.39      1.58 o 
   5  11   7        0.67       -0.58      1.63 o 
  -2  12   7       67.93       69.89      4.89 o 
  -1  12   7        0.76       -0.74      1.58 o 
   0  12   7        2.22        1.31      1.72 o 
   1  12   7       40.43       37.77      3.27 o 
   2  12   7       26.09       28.53      3.01 o 
   0   0   8      665.47      728.01     28.37 o 
   0   1   8       42.57       47.06      2.88 o 
   1   1   8       13.54       13.30      2.00 o 
  -1   2   8        2.07        1.60      1.52 o 
   0   2   8       33.51       34.73      2.69 o 
   1   2   8       82.18       87.95      6.11 o 
   2   2   8      247.03      264.07      6.26 o 
  -2   3   8       30.39       29.36      2.75 o 
  -1   3   8      149.08      168.59      5.05 o 
   0   3   8       75.97       77.99      3.72 o 
   1   3   8       39.20       40.87      3.02 o 
   2   3   8      172.65      177.82      5.16 o 
   3   3   8       37.00       44.70      3.11 o 
  -3   4   8       27.90       26.34      2.94 o 
  -2   4   8       11.75       16.44      2.37 o 
  -1   4   8       23.81       22.95      2.76 o 
   0   4   8      191.33      202.66      5.95 o 
   1   4   8       36.93       42.47      3.09 o 
   2   4   8      120.99      139.38      4.74 o 
   3   4   8       32.77       38.58      3.95 o 
   4   4   8        0.47        3.67      1.74 o 
  -4   5   8        0.03        0.99      1.68 o 
  -3   5   8        8.99       12.62      2.41 o 
  -2   5   8        5.51        6.63      2.17 o 
  -1   5   8       45.93       46.75      3.42 o 
   0   5   8       14.84       11.36      2.89 o 
   1   5   8        3.67        3.58      1.96 o 
   2   5   8      178.18      189.34      6.40 o 
   3   5   8        1.24       -0.54      1.72 o 
   4   5   8       28.18       33.67      2.87 o 
   5   5   8        5.91        8.93      2.12 o 
  -5   6   8      180.67      180.19      7.24 o 
  -4   6   8      166.03      177.94     12.44 o 
  -3   6   8       32.65       39.73      3.42 o 
  -2   6   8       24.58       27.81      2.95 o 
  -1   6   8        0.32       -0.74      1.70 o 
   0   6   8      109.61      119.41      5.18 o 
   1   6   8        4.17        3.77      1.97 o 
   2   6   8       40.86       53.61      5.35 o 
   3   6   8      118.98      127.41      5.12 o 
   4   6   8       88.55      101.48      5.37 o 
   5   6   8      458.81      494.73     16.76 o 
  -4   7   8        6.38       19.63      6.62 o 
  -3   7   8        9.79        8.42      2.28 o 
  -2   7   8       97.80       93.62      4.54 o 
  -1   7   8        6.58        6.82      2.05 o 
   0   7   8       81.85       86.57      4.39 o 
   1   7   8        0.01        2.19      2.16 o 
   2   7   8       96.67       96.15      4.97 o 
   3   7   8        0.63       -0.84      1.80 o 
   4   7   8        1.48        3.36      3.42 o 
  -1   8   8      140.63      147.13     13.16 o 
   0   8   8       29.14       41.75     10.64 o 
   1   8   8        0.52       -2.75      3.07 o 
                                                 
